# Supplementary material for: Phylogenetic Analysis of Conservation Priorities for Aquatic Mammals and Their Terrestrial Relatives, with a Comparison of Methods
Source: PLoS One. 2011 Jul 25;6(7):e22562. doi: 10.1371/journal.pone.0022562 (PMC3143159; doi:10.1371/journal.pone.0022562)
Supplement: Table S1 — Full data set for evolutionary distinctiveness, EDGE and HEDGE calculations using TUATARA (Carnivores = 387, Cetartiodactyls = 333). (XLS) [file pone.0022562.s001.xls]

## Sheet: Carnivora
Species	IUCN Category	Population Status	System	ED	Rank ED	Isaac				Pessimistic				IUCN50				IUCN100				IUCN 500
						EDGE	Rank	HEDGE	Rank	EDGE	Rank	HEDGE	Rank	EDGE	Rank	HEDGE	Rank	EDGE	Rank	HEDGE	Rank	EDGE	Rank	HEDGE	Rank
Acinonyx jubatus	Vulnerable	decreasing	T	0.159028	66	0.0159028	37	0.0124764	26	0.127223	23	0.105316	19	0.00795141	45	0.00620362	38	0.0159028	45	0.0124074	41	0.062021	38	0.0483931	28
Ailuropoda melanoleuca	Endangered	decreasing	T	0.33475	7	0.0669501	4	0.062139	3	0.301275	2	0.280007	2	0.140595	4	0.130492	3	0.223278	2	0.207234	6	0.333411	1	0.309452	1
Ailurus fulgens	Vulnerable	decreasing	T	0.424896	2	0.0424896	8	0.0421039	6	0.339917	1	0.336831	1	0.0212448	33	0.0210519	18	0.0424896	28	0.0421039	18	0.165709	9	0.164205	7
Alopex lagopus	Least Concern	stable	T,M	0.0757748	221	0.00189437	245	0.000182874	275	0.015155	244	0.00242913	276	3.78874e-06	246	3.54068e-07	273	7.57748e-06	246	7.08171e-07	274	3.78874e-05	246	3.54228e-06	275
Amblonyx cinereus	Vulnerable	decreasing	T,F,M	0.137036	97	0.0137036	42	0.00759951	39	0.109629	27	0.0991636	22	0.00685182	47	0.00363458	46	0.0137036	47	0.00759931	48	0.0534442	44	0.0371054	31
Aonyx capensis	Least Concern	stable	T,F,M	0.123434	117	0.00308585	185	0.00151725	177	0.0246868	184	0.0156002	184	6.1717e-06	193	2.96025e-06	203	1.23434e-05	193	5.9208e-06	205	6.1717e-05	193	2.96171e-05	207
Aonyx congicus	Least Concern	unknown	T,F	0.123434	118	0.00308585	186	0.00151725	178	0.0246868	185	0.0156002	185	6.1717e-06	194	2.96025e-06	204	1.23434e-05	194	5.9208e-06	206	6.1717e-05	194	2.96171e-05	208
Arctictis binturong	Vulnerable	decreasing	T	0.179689	46	0.0179689	32	0.0149395	21	0.143751	18	0.119897	17	0.00898444	42	0.00746975	34	0.0179689	42	0.0149395	35	0.0700786	33	0.058264	22
Arctocephalus australis	Least Concern	increasing	T,M	0.0611287	256	0.00152822	270	0.000155282	280	0.0122257	271	0.00316176	265	3.05643e-06	271	3.50871e-07	275	6.11287e-06	271	8.31205e-07	270	3.05643e-05	271	5.02465e-06	267
Arctocephalus galapagoensis	Endangered	decreasing	T,M	0.0731837	229	0.0146367	39	0.00340943	94	0.0658653	65	0.0173839	162	0.0307371	26	0.00708677	35	0.0488135	26	0.0112546	42	0.0728909	31	0.0168081	58
Arctocephalus gazella	Least Concern	increasing	T,M	0.0715392	237	0.00178848	255	0.000149196	283	0.0143078	254	0.00284884	272	3.57696e-06	256	2.41215e-07	283	7.15392e-06	256	4.82658e-07	283	3.57696e-05	256	2.42245e-06	283
Arctocephalus philippii	Not threatened	increasing	T,M	0.0857107	200	0.00428553	126	0.000978075	207	0.0342843	126	0.0148267	190	0.000342843	94	6.91103e-05	104	0.000857107	94	0.000175755	107	0.00171421	94	0.000361438	106
Arctocephalus pusillus	Least Concern	increasing	T,M	0.0950949	181	0.00237737	222	0.0014609	182	0.019019	221	0.0116878	206	4.75475e-06	226	2.9218e-06	205	9.50949e-06	226	5.8436e-06	207	4.75475e-05	226	2.9218e-05	209
Arctocephalus townsendi	Not threatened	increasing	T,M	0.0757457	223	0.00378728	145	0.000479825	242	0.0302983	145	0.0108407	211	0.000302983	99	2.92503e-05	109	0.000757457	99	7.61046e-05	113	0.00151491	99	0.000162138	111
Arctocephalus tropicalis	Least Concern	increasing	T,M	0.0713862	239	0.00178465	257	0.000145371	284	0.0142772	256	0.00281824	273	3.56931e-06	258	2.33565e-07	284	7.13862e-06	258	4.67358e-07	284	3.56931e-05	258	2.34595e-06	284
Arctogalidia trivirgata	Least Concern	decreasing	T	0.274576	14	0.00686439	88	0.0065574	49	0.0549152	82	0.0524675	64	1.37288e-05	126	1.31148e-05	122	2.74576e-05	126	2.62296e-05	125	0.000137288	126	0.000131148	115
Arctonyx collaris	Least Concern	decreasing	T	0.13185	103	0.00329626	174	0.00201639	148	0.02637	173	0.0163075	176	6.59251e-06	184	4.0327e-06	181	1.3185e-05	184	8.0654e-06	181	6.59251e-05	184	4.0327e-05	182
Artocephalus forsteri	Least Concern	increasing	T,M	0.0712972	240	0.00356486	161	0.000888857	218	0.0142594	257	0.00477666	248	3.56486e-06	259	8.80236e-07	253	7.12972e-06	259	1.76063e-06	254	3.56486e-05	259	8.81062e-06	255
Atelocynus microtis	Not threatened	decreasing	T	0.0893531	193	0.00446766	119	0.00253175	120	0.0357413	120	0.0202601	145	0.000357413	92	0.00020254	89	0.000893531	92	0.00050635	93	0.00178706	92	0.0010127	91
Atilax paludinosus	Least Concern	decreasing	T,F	0.120008	129	0.0030002	193	0.00235287	131	0.0240016	192	0.0196079	150	6.0004e-06	198	4.67776e-06	166	1.20008e-05	198	9.35562e-06	167	6.0004e-05	198	4.67826e-05	166
Bassaricyon alleni	Least Concern	decreasing	T	0.107838	151	0.00269595	203	0.00101793	206	0.0215676	202	0.00828406	233	5.3919e-06	207	2.03585e-06	224	1.07838e-05	207	4.0717e-06	225	5.3919e-05	207	2.03585e-05	227
Bassaricyon beddardi	Least Concern	unknown	T	0.089922	190	0.00224805	227	0.00052501	240	0.0179844	226	0.00436659	253	4.4961e-06	231	1.05e-06	252	8.9922e-06	231	2.1e-06	252	4.4961e-05	231	1.05e-05	254
Bassaricyon gabbii	Least Concern	unknown	T	0.0857307	199	0.00214327	232	0.000360444	251	0.0171461	231	0.00317776	264	4.28654e-06	236	7.20376e-07	258	8.57307e-06	236	1.44077e-06	259	4.28654e-05	236	7.20411e-06	260
Bassaricyon lasius	Data Deficient	decreasing	T	0.0821232	207	0.00303856	188	0.000276514	262	0.024637	187	0.00310426	267	0.000164246	114	1.44288e-05	117	0.000410616	114	3.618e-05	121	0.000821232	114	7.27204e-05	140
Bassaricyon pauli	Data Deficient	unknown	T	0.0821232	208	0.00303856	189	0.000276514	263	0.024637	188	0.00310426	268	0.000164246	115	1.44288e-05	118	0.000410616	115	3.618e-05	122	0.000821232	115	7.27204e-05	141
Bassariscus astutus	Least Concern	unknown	T	0.224235	29	0.00560587	104	0.00380634	85	0.0448469	103	0.0312691	98	1.12117e-05	135	7.6119e-06	137	2.24235e-05	135	1.52238e-05	140	0.000112117	135	7.6119e-05	134
Bassariscus sumichrasti	Least Concern	unknown	T	0.142141	91	0.00355353	162	0.00210956	143	0.0284282	161	0.0172467	163	7.10706e-06	174	4.21905e-06	175	1.42141e-05	174	8.4381e-06	176	7.10706e-05	174	4.21905e-05	176
Bdeogale crassicauda	Least Concern	unknown	T	0.0733564	227	0.00183391	249	0.000640755	236	0.0146713	248	0.00918657	227	3.66782e-06	250	1.22291e-06	249	7.33563e-06	250	2.56229e-06	248	3.66782e-05	250	1.61891e-05	243
Bdeogale jacksoni	Not threatened	decreasing	T	0.0549123	270	0.00274562	202	0.000563806	238	0.0219649	201	0.00607971	245	0.000219649	107	4.39922e-05	106	0.000549123	107	0.000109986	110	0.00109825	107	0.00022006	108
Bdeogale nigripes	Least Concern	unknown	T	0.0549123	271	0.00137281	278	0.000288869	260	0.0109825	278	0.00388021	255	2.74562e-06	278	5.52075e-07	264	5.49123e-06	278	1.11075e-06	264	2.74562e-05	278	5.60884e-06	266
Bdeogali omnivora	Vulnerable	decreasing	T	0.0733564	228	0.00733563	85	0.00238777	129	0.0586851	77	0.0231627	126	0.00366782	69	0.00116473	67	0.00733563	69	0.00232958	71	0.028609	69	0.00908901	64
Callorhinus ursinus	Vulnerable	decreasing	T,M	0.161451	63	0.0161451	36	0.0131618	24	0.12916	21	0.105295	20	0.00807253	44	0.0065809	36	0.0161451	44	0.0131618	39	0.0629657	36	0.051331	24
Canis adustus	Least Concern	stable	T	0.0917783	185	0.00229446	224	0.00168988	167	0.0183557	223	0.0135602	195	4.58891e-06	228	3.37975e-06	195	9.17782e-06	228	6.7595e-06	195	4.58891e-05	228	3.37975e-05	197
Canis aureus	Least Concern	increasing	T	0.0768436	218	0.00192109	244	0.00117541	199	0.0153687	243	0.00994111	221	3.84218e-06	245	2.34981e-06	220	7.68436e-06	245	4.69967e-06	221	3.84218e-05	245	2.35005e-05	223
Canis himalayensis	Critically endangered	unknown	T	0.0623746	253	0.0249498	15	0.0105362	29	0.0617508	72	0.0298828	102	0.0605033	12	0.025458	15	0.0623122	20	0.02622	23	0.0623746	37	0.0262544	41
Canis indica	Endangered	stable	T	0.0570406	265	0.0114081	54	0.00241825	125	0.0513365	90	0.0175983	161	0.023957	31	0.0047997	41	0.0380461	32	0.00762366	47	0.0568124	42	0.0113991	62
Canis latrans	Least Concern	increasing	T	0.0611885	255	0.00152971	269	0.000651508	235	0.0122377	270	0.0126714	200	3.05942e-06	270	2.73663e-06	209	6.11885e-06	270	5.96385e-06	203	3.05942e-05	270	3.21855e-05	198
Canis lupus lupus	Least Concern	stable	T	0.0595316	262	0.00148829	275	0.000480977	241	0.0119063	275	0.0100983	219	2.97658e-06	275	1.47812e-06	245	5.95316e-06	275	3.91284e-06	228	2.97658e-05	275	2.57934e-05	217
Canis mesomelas elongae	Least Concern	stable	T	0.120429	128	0.00301072	192	0.0025904	117	0.0240858	191	0.0207232	140	6.02145e-06	197	5.1808e-06	157	1.20429e-05	197	1.03616e-05	159	6.02145e-05	197	5.1808e-05	156
Canis rufus	Critically endangered	increasing	T	0.0588585	263	0.0235434	22	0.00274576	110	0.0582699	78	0.01674	171	0.0570927	13	0.00557013	40	0.0587996	21	0.00573942	53	0.0588585	40	0.00576815	67
Canis simensis	Endangered	decreasing	T	0.0525445	275	0.0105089	63	0.00412666	78	0.04729	98	0.0211576	137	0.0220687	32	0.00860651	33	0.0350472	33	0.0136685	37	0.0523343	45	0.0204161	54
Caracal aurata	Not threatened	decreasing	T	0.0905193	187	0.00452597	117	0.000425	245	0.0362077	117	0.0132002	198	0.000362077	91	2.0028e-05	113	0.000905193	91	5.014e-05	116	0.00181039	91	0.0001014	125
Caracal caracal	Least Concern	unknown	T	0.0905193	188	0.00226298	226	0.0003	259	0.0181039	225	0.0122002	203	4.52597e-06	230	2.78e-07	282	9.05193e-06	230	6.4e-07	278	4.52597e-05	230	3.9e-06	271
Catopuma badia	Endangered	decreasing	T	0.0605263	258	0.0121053	50	0.000748919	230	0.0544737	84	0.0355738	89	0.0254211	29	0.0013027	66	0.0403711	30	0.00213682	72	0.0602842	39	0.00392882	72
Catopuma temminckii	Not threatened	decreasing	T	0.0605263	259	0.00302632	190	0.000288644	261	0.0242105	189	0.0340396	92	0.000242105	102	2.62026e-05	111	0.000605263	102	0.000120818	109	0.00121053	102	0.000933968	93
Chrotogale owstoni	Vulnerable	decreasing	T	0.285719	10	0.0285719	13	0.0224471	10	0.228576	6	0.20874	7	0.014286	35	0.0112215	25	0.0285719	35	0.0224437	26	0.111431	17	0.0876461	11
Chrysocyon brachyurus	Not threatened	unknown	T	0.150948	73	0.00754738	82	0.00600419	59	0.060379	74	0.0518234	65	0.00060379	80	0.000479434	76	0.00150948	80	0.00119994	79	0.00301895	80	0.00240704	79
Civettictis civetta	Least Concern	unknown	T	0.179367	47	0.00448418	118	0.00387139	84	0.0358734	119	0.0315309	97	8.96836e-06	144	7.7427e-06	135	1.79367e-05	144	1.54854e-05	138	8.96836e-05	144	7.74271e-05	132
Conepatus chinga	Least Concern	decreasing	T	0.169635	55	0.00424087	129	0.00300094	103	0.0339269	129	0.0244992	120	8.48174e-06	149	6e-06	149	1.69635e-05	149	1.2e-05	151	8.48174e-05	149	6e-05	148
Conepatus humboldtii	Least Concern	stable	T	0.149635	78	0.00374087	149	0.001575	172	0.029927	150	0.0168192	169	7.48174e-06	164	3.0003e-06	198	1.49635e-05	164	6.0012e-06	198	7.48174e-05	164	3.003e-05	202
Conepatus leuconotus	Least Concern	decreasing	T	0.139801	92	0.00349503	163	0.00153865	175	0.0279603	163	0.0149125	188	6.99007e-06	175	3.00015e-06	200	1.39801e-05	175	6.0006e-06	200	6.99007e-05	175	3.00151e-05	204
Conepatus mesoleucus	Least Concern	decreasing	T	0.139801	93	0.00349503	164	0.00153865	176	0.0279603	164	0.0149125	189	6.99007e-06	176	3.00015e-06	201	1.39801e-05	176	6.0006e-06	201	6.99007e-05	176	3.00151e-05	205
Conepatus semistriatus	Least Concern	unknown	T	0.149635	79	0.00374087	150	0.001575	173	0.029927	151	0.0168192	170	7.48174e-06	165	3.0003e-06	199	1.49635e-05	165	6.0012e-06	199	7.48174e-05	165	3.003e-05	203
Crocuta crocuta	Least Concern	decreasing	T	0.231299	25	0.00578248	100	0.00315449	100	0.0462599	99	0.0294528	105	1.1565e-05	132	6.21678e-06	146	2.31299e-05	132	1.24339e-05	148	0.00011565	132	6.21843e-05	145
Crossarchus alexandri	Least Concern	decreasing	T	0.119069	130	0.00297672	194	0.00173939	164	0.0238138	193	0.0141074	194	5.95345e-06	199	3.4787e-06	190	1.19069e-05	199	6.9574e-06	190	5.95345e-05	199	3.4787e-05	192
Crossarchus ansorgei	Data Deficient	unknown	T	0.0922903	184	0.00341474	169	0.00118836	197	0.0276871	166	0.0102067	218	0.00018458	110	6.4193e-05	105	0.000461451	110	0.000160483	108	0.000922902	110	0.000320965	107
Crossarchus obscurus	Least Concern	unknown	T	0.0842661	204	0.00210665	234	0.000412024	246	0.0168532	234	0.00442932	251	4.21331e-06	237	8.02453e-07	254	8.42661e-06	237	1.60499e-06	255	4.21331e-05	237	8.02822e-06	256
Crossarchus platycephalus	Least Concern	unknown	T	0.0842661	205	0.00210665	235	0.000412024	247	0.0168532	235	0.00442932	252	4.21331e-06	238	8.02453e-07	255	8.42661e-06	238	1.60499e-06	256	4.21331e-05	238	8.02822e-06	257
Cryptoprocta ferox	Vulnerable	decreasing	T	0.245143	21	0.0245143	18	0.0220578	11	0.196115	9	0.179313	8	0.0122572	37	0.0110289	26	0.0245143	37	0.0220578	27	0.0956059	22	0.0860255	12
Cuon alpinus	Endangered	decreasing	T	0.0715637	236	0.0143127	41	0.010541	28	0.0644073	68	0.0474345	73	0.0300567	27	0.0221361	17	0.047733	27	0.0351542	20	0.0712774	32	0.0524942	23
Cynictis penicillata	Least Concern	stable	T	0.0770344	216	0.00192586	242	0.000976389	208	0.0154069	241	0.00914722	228	3.85172e-06	243	1.90525e-06	227	7.70343e-06	243	3.81068e-06	229	3.85172e-05	243	1.9061e-05	230
Cynogale bennettii	Endangered	unknown	T,F	0.294098	9	0.0588195	5	0.0511904	5	0.264688	4	0.245333	4	0.123521	6	0.107498	5	0.196163	4	0.170718	8	0.292921	2	0.254988	4
Cystophora cristata	Vulnerable	decreasing	T,M	0.121361	123	0.0121361	49	0.0092939	33	0.0970891	37	0.0743612	34	0.00606807	52	0.00464695	42	0.0121361	52	0.0092939	44	0.0473309	51	0.0362462	33
Diplogale hosei	Vulnerable	decreasing	T	0.110385	145	0.0110385	56	0.00165215	169	0.0883082	43	0.0591558	51	0.00551926	55	0.000753783	72	0.0110385	55	0.00152081	77	0.0430502	54	0.006181	66
Dologale dybowskii	Data Deficient	unknown	T	0.110385	146	0.00408425	135	0.000707145	231	0.0331156	133	0.0516558	66	0.00022077	106	3.37834e-05	108	0.000551926	106	9.58126e-05	112	0.00110385	106	0.000481001	101
Dusicyon thous	Least Concern	stable	T	0.0867568	197	0.00216892	231	0.00111818	203	0.0173514	230	0.00895404	230	4.33784e-06	235	2.23635e-06	222	8.67568e-06	235	4.4727e-06	223	4.33784e-05	235	2.23635e-05	225
Eira barbara	Least Concern	decreasing	T	0.239187	22	0.00597966	99	0.00523264	70	0.0478373	97	0.0429009	78	1.19593e-05	131	1.04282e-05	130	2.39187e-05	131	2.08566e-05	134	0.000119593	131	0.000104289	124
Enhydra lutris	Endangered	stable	T,M	0.196732	42	0.0393463	9	0.0362904	7	0.177058	12	0.163358	11	0.0826272	8	0.0762098	7	0.13122	7	0.121028	9	0.195945	6	0.180726	6
Erignathus barbatus	Least Concern	stable	T,M	0.16473	58	0.00411825	133	0.00372293	88	0.032946	134	0.0297836	104	8.2365e-06	152	7.44585e-06	139	1.6473e-05	152	1.48917e-05	142	8.2365e-05	152	7.44585e-05	136
Eumetopias jubatus	Endangered	decreasing	T,M	0.0819117	209	0.0163824	35	0.00730996	42	0.0737205	56	0.0380548	82	0.0344029	24	0.0152824	21	0.0546351	23	0.0242709	24	0.0815841	27	0.0362567	32
Eupleres goudotii	Not threatened	decreasing	T	0.155174	70	0.00775871	79	0.00470213	72	0.0620697	70	0.0528927	61	0.000620697	79	0.000356451	82	0.00155174	79	0.000897557	84	0.00310348	79	0.00181655	83
Felis bieti	Data Deficient	unknown	T	0.0867975	196	0.00321151	179	0.00047873	243	0.0260392	175	0.0170335	165	0.000173595	111	1.43577e-05	119	0.000433987	111	3.96506e-05	119	0.000867975	111	9.18226e-05	126
Felis chaus	Least Concern	decreasing	T	0.0959091	177	0.00239773	218	0.00125011	193	0.0191818	217	0.0162438	177	4.79545e-06	222	2.39654e-06	218	9.59091e-06	222	5.00005e-06	217	4.79545e-05	222	3.10026e-05	201
Felis margarita	Not threatened	unknown	T	0.0818961	210	0.0040948	134	0.00126699	191	0.0327584	135	0.0145932	191	0.000327584	97	9.56355e-05	99	0.000818961	97	0.000239117	103	0.00163792	97	0.000478693	102
Felis nigripes	Vulnerable	decreasing	T	0.23673	24	0.023673	21	0.0187718	17	0.189384	11	0.156417	12	0.0118365	39	0.0093342	31	0.023673	39	0.0186686	31	0.0923247	24	0.0728141	18
Felis silvestris caffra	Least Concern	decreasing	T	0.0882641	195	0.0022066	230	0.000828546	223	0.0176528	229	0.0110856	209	4.4132e-06	234	1.52516e-06	241	8.82641e-06	234	3.08468e-06	243	4.4132e-05	234	1.57098e-05	244
Fossa fossana	Not threatened	decreasing	T	0.258335	18	0.0129168	43	0.00986018	30	0.103334	29	0.0941571	27	0.00103334	73	0.000769095	71	0.00258335	73	0.00192917	73	0.0051667	73	0.00387977	73
Galerella pulverulenta	Least Concern	stable	T	0.130451	104	0.00326129	175	0.00252025	122	0.0260903	174	0.0203428	144	6.52257e-06	185	5.0399e-06	161	1.30451e-05	185	1.00798e-05	163	6.52257e-05	185	5.0399e-05	160
Galerella sanguinea	Least Concern	stable	T	0.107623	152	0.00269059	204	0.00133229	188	0.0215247	203	0.0126584	201	5.38117e-06	208	2.59913e-06	212	1.07623e-05	208	5.19852e-06	212	5.38117e-05	208	2.6003e-05	215
Galictis cuja	Least Concern	unknown	T	0.228467	27	0.00571169	102	0.00374342	87	0.0456935	101	0.034945	90	1.14234e-05	133	7.30871e-06	141	2.28467e-05	133	1.46181279EE-5	3	0.000114234	133	7.31192e-05	138
Galictis vittata	Least Concern	stable	T	0.174576	50	0.00436441	124	0.00239614	127	0.0349153	124	0.0241668	121	8.72882e-06	146	4.61416e-06	167	1.74576e-05	146	9.22903e-06	168	8.72882e-05	146	4.61737e-05	167
Galidia elegans	Least Concern	unknown	T	0.158592	68	0.0039648	141	0.0027814	108	0.0317184	141	0.0303488	101	7.92959e-06	157	5.56222e-06	150	1.58592e-05	157	1.11252e-05	152	7.92959e-05	157	5.58359e-05	149
Galidictis fasciata	Not threatened	decreasing	T	0.114548	136	0.00572739	101	0.00203472	145	0.0458191	100	0.0489963	71	0.000458191	85	0.000192244	91	0.00114548	85	0.0005678	91	0.00229096	85	0.00154941	85
Galidictis grandidieri	Endangered	decreasing	T	0.114548	137	0.0229096	23	0.00710427	43	0.103093	30	0.0658948	40	0.0481101	18	0.0142518	24	0.0764034	14	0.0227724	25	0.11409	15	0.0345353	34
Genetta abyssinica	Least Concern	unknown	T	0.0728905	230	0.00182226	250	0.00092815	214	0.0145781	249	0.00869292	231	3.64453e-06	251	1.81112e-06	233	7.28905e-06	251	3.62241e-06	235	3.64453e-05	251	1.81193e-05	236
Genetta angolensis	Least Concern	unknown	T	0.053378	273	0.00133445	280	0.000563035	239	0.0106756	280	0.00467521	250	2.6689e-06	280	1.12021e-06	251	5.3378e-06	280	2.24045e-06	251	2.6689e-05	280	1.12032e-05	253
Genetta bourloni	Not threatened	decreasing	T	0.042742	281	0.0021371	233	0.000338051	255	0.0170968	232	0.00372476	258	0.000170968	112	2.6381e-05	110	0.00042742	112	6.60789e-05	114	0.00085484	112	0.000132592	114
Genetta cristata	Vulnerable	decreasing	T	0.0555626	269	0.00555626	106	0.00281205	104	0.0444501	105	0.0236752	125	0.00277813	72	0.00139552	65	0.00555626	72	0.00279108	68	0.0216694	72	0.0108865	63
Genetta felina	Least Concern	stable	T	0.356554	5	0.00891384	70	0.00679265	47	0.0713107	59	0.0588018	53	1.78277e-05	122	1.3493e-05	121	3.56554e-05	122	2.69864e-05	124	0.000178277	122	0.000134948	113
Genetta genetta	Least Concern	stable	T	0.0629228	252	0.00157307	267	0.000950925	210	0.0125846	267	0.00760744	239	3.14614e-06	268	1.90185e-06	229	6.29228e-06	268	3.8037e-06	231	3.14614e-05	268	1.90185e-05	232
Genetta johnstoni	Vulnerable	decreasing	T	0.088729	194	0.0088729	71	0.0066023	48	0.0709832	60	0.0528184	62	0.00443645	66	0.00330115	48	0.0088729	66	0.0066023	50	0.0346043	66	0.025749	43
Genetta maculata	Least Concern	unknown	T	0.0404546	284	0.00101136	284	0.000153602	282	0.00809092	284	0.00149355	283	2.02273e-06	284	3.01061e-07	280	4.04546e-06	284	6.02146e-07	281	2.02273e-05	284	3.01165e-06	281
Genetta pardina	Least Concern	unknown	T	0.061951	254	0.00154877	268	0.00077736	226	0.0123902	268	0.00638981	244	3.09755e-06	269	1.54886e-06	240	6.1951e-06	269	3.09775e-06	242	3.09755e-05	269	1.54897e-05	245
Genetta piscivora	Data Deficient	unknown	T,F	0.210585	34	0.00779164	78	0.0074	41	0.0631754	69	0.06	50	0.00042117	86	0.0004	77	0.00105292	86	0.001	82	0.00210585	86	0.002	81
Genetta poensis	Data Deficient	unknown	T	0.0429385	280	0.00158872	266	0.000327873	257	0.0128816	265	0.00324786	263	8.5877e-05	118	1.76623e-05	115	0.000214692	118	4.41591e-05	117	0.000429385	118	8.83429e-05	128
Genetta rubiginosa	Least Concern	unknown	T	0.0385171	286	0.000962927	286	0.000159731	279	0.00770342	286	0.00138175	284	1.92585e-06	286	3.1905e-07	278	3.85171e-06	286	6.381e-07	279	1.92585e-05	286	3.1905e-06	279
Genetta servalina	Least Concern	unknown	T	0.0598086	260	0.00149522	273	0.00082495	224	0.0119617	273	0.00777841	237	2.99043e-06	273	1.62885e-06	239	5.98086e-06	273	3.2998e-06	241	2.99043e-05	273	1.77199e-05	238
Genetta sp schoutedeni	Data Deficient	unknown	T	0.056246	268	0.0020811	236	0.000752068	229	0.0168738	233	0.00711726	242	0.000112492	116	4.0215e-05	107	0.00028123	116	0.000100664	111	0.00056246	116	0.000201762	109
Genetta thierryi	Least Concern	unknown	T	0.0728905	231	0.00182226	251	0.00092815	215	0.0145781	250	0.00869292	232	3.64453e-06	252	1.81112e-06	234	7.28905e-06	252	3.62241e-06	236	3.64453e-05	252	1.81193e-05	237
Genetta tigrina	Least Concern	unknown	T	0.0420686	282	0.00105171	283	0.000193952	271	0.00841372	283	0.00181635	279	2.10343e-06	283	3.81761e-07	270	4.20686e-06	283	7.63546e-07	272	2.10343e-05	283	3.81865e-06	273
Genetta victoriae	Least Concern	unknown	T	0.0362922	287	0.000907304	287	0.000392525	248	0.00725843	287	0.0031402	266	1.81461e-06	287	7.8505e-07	256	3.62922e-06	287	1.5701e-06	257	1.81461e-05	287	7.8505e-06	258
Gulo gulo	Not threatened	decreasing	T	0.170804	53	0.00854021	74	0.0078634	38	0.0683217	62	0.0629072	46	0.000683217	76	0.000629072	74	0.00170804	76	0.00157268	76	0.00341608	76	0.00314536	76
Halichoerus grypus	Least Concern	increasing	T,M	0.0748463	225	0.00187116	248	0.00085266	221	0.0149693	247	0.00693566	243	3.74232e-06	249	1.70525e-06	236	7.48463e-06	249	3.4105e-06	238	3.74232e-05	249	1.70525e-05	240
Helarctos malayanus	Vulnerable	decreasing	T	0.112076	141	0.0112076	55	0.00695021	46	0.0896607	41	0.0567387	56	0.00560379	54	0.0034751	47	0.0112076	54	0.0069502	49	0.0437096	53	0.0271058	40
Helogale hirtula	Least Concern	stable	T	0.150048	75	0.0037512	146	0.00247426	124	0.0300096	147	0.0213698	135	7.50241e-06	161	4.89246e-06	162	1.50048e-05	161	9.78515e-06	164	7.50241e-05	161	4.89347e-05	162
Helogale parvula	Least Concern	stable	T	0.144282	88	0.00360705	159	0.00233011	132	0.0288564	159	0.0202166	147	7.21411e-06	172	4.60416e-06	169	1.44282e-05	172	9.20854939EE-6	2	7.21411e-05	172	4.60517e-05	170
Hemigalus derbyanus	Vulnerable	decreasing	T	0.12767	109	0.012767	44	0.00500109	71	0.102136	31	0.0785834	32	0.00638349	48	0.00248951	56	0.012767	48	0.00498176	60	0.0497912	47	0.0196105	56
Herpailurus yaguarondi	Least Concern	decreasing	T	0.113368	139	0.00283421	198	0.0025815	118	0.0226737	197	0.020652	141	5.66842e-06	203	5.163e-06	158	1.13368e-05	203	1.0326e-05	160	5.66842e-05	203	5.163e-05	157
Herpestes auropunctatus	Least Concern	decreasing	T	0.07247	233	0.00181175	252	0.000175991	277	0.014494	251	0.00354351	260	3.6235e-06	253	2.97107e-07	281	7.247e-06	253	5.94426e-07	282	3.6235e-05	253	2.98066e-06	282
Herpestes brachyurus	Least Concern	unknown	T	0.139296	94	0.00348241	165	0.00274286	111	0.0278592	165	0.0228452	128	6.96481e-06	177	5.45356e-06	152	1.39296e-05	177	1.09073e-05	154	6.96481e-05	177	5.45414e-05	153
Herpestes edwardsii	Least Concern	unknown	T	0.100546	165	0.00251365	211	0.00138384	184	0.0201092	210	0.0117151	205	5.0273e-06	215	2.76595e-06	208	1.00546e-05	215	5.5319e-06	209	5.0273e-05	215	2.76595e-05	211
Herpestes fuscus	Vulnerable	decreasing	T	0.110299	147	0.0110299	57	0.00822286	36	0.0882394	44	0.0660219	39	0.00551497	56	0.0041114	44	0.0110299	56	0.0082228	45	0.0430167	55	0.0320689	35
Herpestes ichneumon	Least Concern	stable	T	0.0999701	167	0.00249925	212	0.00191401	154	0.019994	211	0.0153454	186	4.99851e-06	216	3.828e-06	185	9.99701e-06	216	7.656e-06	185	4.99851e-05	216	3.828e-05	186
Herpestes javanicus	Least Concern	unknown	T	0.07506	224	0.0018765	247	0.000240741	268	0.015012	246	0.00406151	254	3.753e-06	248	4.26607e-07	268	7.506e-06	248	8.53426e-07	269	3.753e-05	248	4.27566e-06	270
Herpestes naso	Least Concern	decreasing	T	0.147617	83	0.00369042	154	0.00304309	102	0.0295234	154	0.0251297	116	7.38085e-06	168	6.05821e-06	148	1.47617e-05	168	1.21165e-05	150	7.38085e-05	168	6.05871e-05	147
Herpestes ochraceus	Least Concern	unknown	T	0.107623	153	0.00269059	205	0.00133229	189	0.0215247	204	0.0126584	202	5.38117e-06	209	2.59913e-06	213	1.07623e-05	209	5.19852e-06	213	5.38117e-05	209	2.6003e-05	216
Herpestes semitorquatus	Data Deficient	decreasing	T	0.0939766	182	0.00347713	166	0.00165132	170	0.028193	162	0.0160273	179	0.000187953	109	8.70514e-05	101	0.000469883	109	0.000217639	105	0.000939766	109	0.000435453	104
Herpestes smithii	Least Concern	decreasing	T	0.0939766	183	0.00234941	223	0.00112904	202	0.0187953	222	0.0116749	207	4.69883e-06	227	2.18053e-06	223	9.39766e-06	227	4.37411e-06	224	4.69883e-05	227	2.19794e-05	226
Herpestes urva	Least Concern	stable	T	0.126156	111	0.00315391	181	0.00241436	126	0.0252313	180	0.0202172	146	6.30781e-06	189	4.79656e-06	163	1.26156e-05	189	9.59325779EE-6	1	6.30781e-05	189	4.79714e-05	164
Herpestes vitticollis	Least Concern	stable	T	0.115663	134	0.00289158	195	0.00217499	139	0.0231327	194	0.0177532	159	5.78317e-06	200	4.3486e-06	174	1.15663e-05	200	8.6972e-06	174	5.78317e-05	200	4.34861e-05	175
Hyaena hyaena	Not threatened	decreasing	T	0.150505	74	0.00752526	83	0.00339576	95	0.0602021	75	0.032633	95	0.000602021	81	0.000266616	87	0.00150505	81	0.000668174	89	0.00301011	81	0.0013418	88
Hydrurga leptonyx	Least Concern	unknown	T,M	0.102295	163	0.00255737	210	0.00133765	187	0.020459	209	0.0120093	204	5.11474e-06	214	2.63473e-06	210	1.02295e-05	214	5.26962e-06	210	5.11474e-05	214	2.63545e-05	213
Ichneumia albicauda	Least Concern	stable	T	0.128725	108	0.00321812	178	0.00274823	109	0.025745	178	0.0219896	132	6.43624e-06	188	5.49645e-06	151	1.28725e-05	188	1.09929e-05	153	6.43624e-05	188	5.49645e-05	150
Ictailurus planiceps	Endangered	decreasing	T,F	0.134991	101	0.0269983	14	0.0190076	15	0.121492	24	0.0959651	24	0.0566963	14	0.0398996	10	0.0900392	11	0.0633647	12	0.134451	11	0.094634	9
Ictonyx libyca	Least Concern	unknown	T	0.279438	11	0.00698595	87	0.00606014	58	0.0558876	81	0.0491624	69	1.39719e-05	125	1.212e-05	126	2.79438e-05	125	2.42399e-05	130	0.000139719	125	0.0001212	120
Ictonyx striatus	Least Concern	stable	T	0.15198	71	0.00379949	143	0.00212938	141	0.0303959	143	0.0230478	127	7.59898e-06	159	4.18965e-06	177	1.5198e-05	159	8.50184e-06	175	7.59898e-05	159	4.6067e-05	169
Leopardus jacobita	Endangered	decreasing	T	0.120746	124	0.0241491	19	0.0138628	23	0.108671	28	0.0870813	30	0.0507132	16	0.0278362	14	0.0805373	13	0.0444707	17	0.120263	14	0.0670659	20
Leopardus pardalis	Least Concern	decreasing	T	0.0809163	213	0.00202291	239	0.000664273	233	0.0161832	238	0.0109857	210	4.04581e-06	241	1.15619e-06	250	8.09163e-06	241	2.35733e-06	250	4.04581e-05	241	1.21614e-05	252
Leopardus tigrinus	Vulnerable	decreasing	T	0.0903292	189	0.00903292	68	0.0056127	63	0.0722634	57	0.058382	54	0.00451646	65	0.00279713	52	0.00903292	65	0.00559733	55	0.0352284	65	0.0219327	49
Leopardus wiedi	Not threatened	decreasing	T	0.126724	110	0.00633621	94	0.00352527	92	0.0506897	91	0.0338737	93	0.000506897	82	0.000274543	86	0.00126724	82	0.000686395	88	0.00253449	82	0.00137339	87
Leptailurus serval	Least Concern	stable	T	0.160744	64	0.0040186	138	0.00365	90	0.0321488	138	0.0292	106	8.0372e-06	154	7.3e-06	142	1.60744e-05	154	1.46e-05	144	8.0372e-05	154	7.3e-05	139
Leptonychotes weddellii	Least Concern	unknown	T,M	0.0984768	171	0.00246192	215	0.0012422	194	0.0196954	214	0.0112457	208	4.92384e-06	219	2.44383e-06	217	9.84768e-06	219	4.88782e-06	219	4.92384e-05	219	2.44455e-05	221
Liberiictis kuhni	Vulnerable	decreasing	T	0.246832	20	0.0246832	17	0.020868	13	0.197466	8	0.168175	10	0.0123416	36	0.0104328	28	0.0246832	36	0.0208656	29	0.0962645	21	0.0813758	15
Lobodon carcinophaga	Least Concern	unknown	T,M	0.112704	140	0.0028176	199	0.00209686	144	0.0225408	198	0.0168469	168	5.63521e-06	204	4.1937e-06	176	1.12704e-05	204	8.3874e-06	177	5.63521e-05	204	4.1937e-05	177
Lontra canadensis	Least Concern	stable	T,F,M	0.131911	102	0.00329778	173	0.00203259	146	0.0263822	172	0.0238604	123	6.59556e-06	183	4.05632e-06	179	1.31911e-05	183	8.14209e-06	179	6.59556e-05	183	4.13157e-05	179
Lontra felina	Endangered	decreasing	T,F,M	0.107342	154	0.0214684	26	0.00623514	53	0.0966077	38	0.0636113	45	0.0450836	21	0.0150648	22	0.071597	18	0.027832	22	0.106912	19	0.0495189	26
Lontra longicaudis	Data Deficient	decreasing	T,F	0.100328	166	0.00371213	152	0.0012238	196	0.0300983	146	0.03057	100	0.000200656	108	8.1249e-05	102	0.000501639	108	0.00027898	100	0.00100328	108	0.00086772	94
Lontra provocax	Endangered	decreasing	T,F	0.0859868	198	0.0171974	33	0.00196414	153	0.0773882	53	0.0443918	75	0.0361145	23	0.00609572	39	0.0573532	22	0.0135882	38	0.0856429	25	0.0282493	38
Lutra lutra	Not threatened	decreasing	T,F,M	0.123132	120	0.00615662	97	0.00395684	82	0.049253	95	0.0484073	72	0.00049253	83	0.000367388	81	0.00123132	83	0.00106117	81	0.00246265	83	0.0025025	78
Lutra maculicollis	Least Concern	decreasing	T,F	0.166343	57	0.00415857	132	0.00371458	89	0.0332686	132	0.0298001	103	8.31715e-06	151	7.42915e-06	140	1.66343e-05	151	1.48583e-05	143	8.31715e-05	151	7.42915e-05	137
Lutra sumatrana	Endangered	decreasing	T,F,M	0.0994865	169	0.0198973	29	0.00936494	32	0.0895378	42	0.0609169	49	0.0417843	22	0.0185502	19	0.0663575	19	0.0296907	21	0.0990885	20	0.0449111	30
Lutrogale perspicillata	Vulnerable	unknown	T,F,M	0.122128	121	0.0122129	47	0.00610871	56	0.0977028	34	0.0872371	29	0.00610642	50	0.00288918	50	0.0122129	50	0.00610851	52	0.0476301	49	0.0312913	36
Lycalopex culpaeus	Least Concern	stable	T	0.0648739	247	0.00162185	263	9.49238e-05	286	0.0129748	263	0.00114359	286	3.2437e-06	265	1.81117e-07	286	6.48739e-06	265	3.62267e-07	286	3.2437e-05	265	1.81268e-06	286
Lycalopex griseus	Least Concern	stable	T	0.0716615	235	0.00179154	254	0.000344328	253	0.0143323	253	0.00290387	271	3.58307e-06	255	6.883e-07	259	7.16614e-06	255	1.3766e-06	260	3.58307e-05	255	6.883e-06	261
Lycalopex sechurae	Least Concern	unknown	T	0.064626	248	0.00161565	264	8.87238e-05	287	0.0129252	264	0.00109399	287	3.2313e-06	266	1.68717e-07	287	6.46259e-06	266	3.37467e-07	287	3.2313e-05	266	1.68868e-06	287
Lycalopex vetulus	Least Concern	increasing	T	0.0725332	232	0.00362666	156	0.00116235	201	0.0290133	156	0.00933066	226	0.000290133	100	9.2988e-05	100	0.000725332	100	0.00023247	104	0.00145066	100	0.00046494	103
Lycalopex gymnocercus	Not threatened	unknown	T	0.0608564	257	0.00152141	272	0.000164534	278	0.0121713	272	0.00137999	285	3.04282e-06	272	3.2905e-07	277	6.08564e-06	272	6.581e-07	277	3.04282e-05	272	3.2905e-06	278
Lycaon pictus	Endangered	decreasing	T	0.180061	45	0.0360121	10	0.0248986	9	0.162055	15	0.133031	16	0.0756254	9	0.0512069	8	0.1201	9	0.0815409	10	0.17934	7	0.122312	8
Lynchailurus colocolo	Not threatened	decreasing	T	0.120746	125	0.00603728	98	0.00396095	81	0.0482983	96	0.054075	59	0.000482983	84	0.000374952	80	0.00120746	84	0.00110046	80	0.00241491	84	0.00263767	77
Lyncodon patagonicus	Data Deficient	unknown	T	0.200633	40	0.00742343	84	0.00703	45	0.06019	76	0.057	55	0.000401267	87	0.00038	78	0.00100317	87	0.00095	83	0.00200633	87	0.0019	82
Lynx canadensis	Least Concern	stable	T	0.0818674	211	0.00204669	237	0.000902431	217	0.0163735	236	0.0104726	214	4.09337e-06	239	1.74392e-06	235	8.18674e-06	239	3.48828e-06	237	4.09337e-05	239	1.7459e-05	239
Lynx lynx	Least Concern	stable	T	0.114928	135	0.00287321	196	0.00172896	165	0.0229857	195	0.0170847	164	5.74642e-06	201	3.39697e-06	194	1.14928e-05	201	6.79438e-06	194	5.74642e-05	201	3.39895e-05	196
Lynx pardinus	Critically endangered	decreasing	T	0.0507949	276	0.020318	28	0.00611667	55	0.050287	93	0.0176803	160	0.0492711	17	0.0147935	23	0.0507441	24	0.0152357	34	0.0507949	46	0.015251	59
Lynx rufus	Least Concern	stable	T	0.11398	138	0.00284949	197	0.0023061	133	0.0227959	196	0.0185073	154	5.69898e-06	202	4.6122e-06	168	1.1398e-05	202	9.2244e-06	169	5.69898e-05	202	4.6122e-05	168
Macrogalidia musschenbroekii	Vulnerable	decreasing	T	0.212785	31	0.0212785	27	0.019	16	0.170228	14	0.152189	13	0.0106393	40	0.0095	30	0.0212785	40	0.019	30	0.0829863	26	0.0741	17
Martes americana	Least Concern	decreasing	T	0.0637149	249	0.00159287	265	0.000132176	285	0.012743	266	0.00246935	275	3.18574e-06	267	2.1884e-07	285	6.37149e-06	267	4.3786e-07	285	3.18574e-05	267	2.19651e-06	285
Martes caurina	Least Concern	decreasing	T	0.0668759	246	0.0016719	262	0.000211201	270	0.0133752	262	0.00310155	269	3.34379e-06	264	3.7689e-07	271	6.68759e-06	264	7.5396e-07	273	3.34379e-05	264	3.77701e-06	274
Martes flavigula	Least Concern	stable	T	0.104388	161	0.0026097	209	0.00198783	152	0.0208776	208	0.0159034	182	5.2194e-06	213	3.97565e-06	183	1.04388e-05	213	7.9513e-06	183	5.2194e-05	213	3.97565e-05	184
Martes foina	Least Concern	stable	T	0.135796	99	0.0033949	171	0.00236203	130	0.0271592	170	0.0190472	152	6.78979e-06	181	4.7235e-06	165	1.35796e-05	181	9.447e-06	166	6.78979e-05	181	4.7235e-05	165
Martes martes	Least Concern	stable	T	0.0540349	272	0.00135087	279	0.00018927	273	0.010807	279	0.00234653	278	2.70174e-06	279	3.49159e-07	276	5.40349e-06	279	6.98436e-07	276	2.70174e-05	279	3.49689e-06	277
Martes melampus	Least Concern	stable	T	0.0403443	285	0.00100861	285	0.000193025	272	0.00806885	285	0.00154801	281	2.01721e-06	285	3.8605e-07	269	4.03443e-06	285	7.721e-07	271	2.01721e-05	285	3.8605e-06	272
Martes pennanti	Least Concern	unknown	T	0.204537	37	0.00511341	111	0.00436639	76	0.0409073	110	0.0359709	87	1.02268e-05	140	8.69572e-06	133	2.04537e-05	140	1.73916e-05	136	0.000102268	140	8.69639e-05	129
Martes zibellina	Least Concern	unknown	T	0.0596939	261	0.00149235	274	0.000330745	256	0.0119388	274	0.00347833	261	2.98469e-06	274	6.32109e-07	262	5.96939e-06	274	1.26434e-06	262	2.98469e-05	274	6.32639e-06	263
Meles anakuma	Least Concern	decreasing	T	0.138052	95	0.00345131	167	0.0010263	204	0.0276105	167	0.0104213	215	6.90262e-06	178	2.0001e-06	225	1.38052e-05	178	4.0004e-06	226	6.90262e-05	178	2.001e-05	228
Meles leucurus	Least Concern	unknown	T	0.138052	96	0.00345131	168	0.0010263	205	0.0276105	168	0.0104213	216	6.90262e-06	179	2.0001e-06	226	1.38052e-05	179	4.0004e-06	227	6.90262e-05	179	2.001e-05	229
Meles meles anakuma	Least Concern	decreasing	T	0.158621	67	0.00396552	140	0.00201551	151	0.0317242	140	0.016935	167	7.93104e-06	156	4.02843e-06	182	1.58621e-05	156	8.05685e-06	182	7.93104e-05	156	4.02843e-05	183
Mellivora capensis	Least Concern	decreasing	T	0.223801	30	0.00559503	105	0.0054095	67	0.0447602	104	0.043276	77	1.11901e-05	136	1.0819e-05	128	2.23801e-05	136	2.1638e-05	132	0.000111901	136	0.00010819	122
Melogale everetti	Data Deficient	unknown	T	0.171704	51	0.00635306	93	0.00555007	65	0.0515113	89	0.045285	74	0.000343409	93	0.0003	84	0.000858522	93	0.00075	87	0.00171704	93	0.0015	86
Melogale moschata	Least Concern	unknown	T	0.144855	85	0.00362139	157	0.00264082	114	0.0289711	157	0.0223466	129	7.24277e-06	170	5.27791e-06	156	1.44855e-05	170	1.05559e-05	158	7.24277e-05	170	5.27817e-05	155
Melogale orientalis	Data Deficient	unknown	T	0.118047	132	0.00436775	122	0.00201625	149	0.0354142	122	0.02171	133	0.000236095	104	0.00010521	97	0.000590237	104	0.000263813	101	0.00118047	104	0.000530253	99
Melogale personata	Data Deficient	unknown	T	0.118047	133	0.00436775	123	0.00201625	150	0.0354142	123	0.02171	134	0.000236095	105	0.00010521	98	0.000590237	105	0.000263813	102	0.00118047	105	0.000530253	100
Melursus ursinus	Vulnerable	decreasing	T	0.118826	131	0.0118826	51	0.0079205	37	0.0950607	39	0.0641988	43	0.00594129	53	0.00396025	45	0.0118826	53	0.0079205	46	0.0463421	52	0.0308899	37
Mephitis macroura	Least Concern	increasing	T	0.129882	105	0.00324706	176	0.000815339	225	0.0259765	176	0.0106911	212	6.49411e-06	186	1.4834e-06	244	1.29882e-05	186	2.96738e-06	246	6.49411e-05	186	1.48605e-05	248
Mephitis mephitis	Least Concern	stable	T	0.182173	44	0.00455433	116	0.00212261	142	0.0364346	116	0.0211493	138	9.10866e-06	143	4.09795e-06	178	1.82173e-05	143	8.19648e-06	178	9.10866e-05	143	4.1006e-05	180
Mirounga angustirostris	Least Concern	increasing	T,M	0.151834	72	0.00379585	144	0.00168058	168	0.0303668	144	0.0182561	156	7.5917e-06	160	3.18979e-06	196	1.51834e-05	160	6.38027e-06	196	7.5917e-05	160	3.19288e-05	199
Mirounga leonina	Least Concern	unknown	T,M	0.099765	168	0.00249413	213	0.000378853	249	0.019953	212	0.00784235	236	4.98825e-06	217	5.86343e-07	263	9.97651e-06	217	1.17337e-06	263	4.98825e-05	217	5.89434e-06	264
Monachus monachus	Critically endangered	decreasing	T,M	0.211828	33	0.0847313	2	0.0740072	2	0.20971	7	0.211662	6	0.205474	2	0.206413	2	0.211617	3	0.213996	5	0.211828	5	0.214259	5
Monachus schauinslandi	Critically endangered	decreasing	T,M	0.274694	13	0.109878	1	0.0991536	1	0.271947	3	0.273899	3	0.266454	1	0.267393	1	0.27442	1	0.276799	4	0.274694	4	0.277125	2
Mungos gambianus	Least Concern	stable	T	0.201716	38	0.00504291	112	0.00279626	105	0.0403433	111	0.0274168	108	1.00858e-05	141	5.45163e-06	153	2.01716e-05	141	1.09038e-05	155	0.000100858	141	5.45446e-05	151
Mungos mungo	Least Concern	stable	T	0.201716	39	0.00504291	113	0.00279626	106	0.0403433	112	0.0274168	109	1.00858e-05	142	5.45163e-06	154	2.01716e-05	142	1.09038e-05	156	0.000100858	142	5.45446e-05	152
Mungotictis decemlineata	Vulnerable	unknown	T	0.121401	122	0.0121401	48	0.00402636	79	0.0971211	36	0.0797624	31	0.00607007	51	0.00190154	60	0.0121401	51	0.00402386	62	0.0473465	50	0.0207831	52
Mustela africana	Least Concern	unknown	T	0.10504	159	0.002626	207	0.000944313	212	0.021008	206	0.00968011	223	5.25201e-06	211	1.84032e-06	231	1.0504e-05	211	3.68084e-06	233	5.25201e-05	211	1.84132e-05	234
Mustela altaica	Not threatened	decreasing	T	0.0960343	176	0.00480172	115	0.00324354	99	0.0384137	115	0.0271644	111	0.000384137	89	0.000257751	88	0.000960343	89	0.000644387	90	0.00192069	89	0.00128891	89
Mustela erminea	Least Concern	stable	T	0.067406	245	0.00168515	261	0.00118585	198	0.0134812	261	0.00948716	225	3.3703e-06	263	2.3717e-06	219	6.7406e-06	263	4.7434e-06	220	3.3703e-05	263	2.3717e-05	222
Mustela eversmannii	Least Concern	stable	T	0.0434831	278	0.00108708	282	0.000154015	281	0.00869663	282	0.00152698	282	2.17416e-06	282	3.07154e-07	279	4.34831e-06	282	6.14322e-07	280	2.17416e-05	282	3.07236e-06	280
Mustela felipei	Vulnerable	decreasing	T	0.1031	162	0.01031	64	0.0053279	68	0.0824803	50	0.0434606	76	0.00515502	62	0.00266335	55	0.01031	62	0.0053267	58	0.0402092	62	0.0207741	53
Mustela frenata	Least Concern	stable	T	0.0957664	178	0.00239416	219	0.00130135	190	0.0191533	218	0.01067	213	4.78832e-06	223	2.6026e-06	211	9.57664e-06	223	5.2052e-06	211	4.78832e-05	223	2.6026e-05	214
Mustela itatsi	Least Concern	decreasing	T	0.0811318	212	0.00202829	238	0.0012567	192	0.0162264	237	0.0100764	220	4.05659e-06	240	2.5134e-06	214	8.11318e-06	240	5.0268e-06	214	4.05659e-05	240	2.5134e-05	218
Mustela kathiah	Least Concern	unknown	T	0.12586	113	0.0031465	182	0.00225	136	0.025172	181	0.0180585	158	6.293e-06	190	4.5e-06	170	1.2586e-05	190	9e-06	171	6.293e-05	190	4.5e-05	172
Mustela lutreola	Endangered	decreasing	T,F	0.0430206	279	0.00860413	73	0.000908635	216	0.0387186	113	0.0047631	249	0.0180687	34	0.00188207	61	0.0286948	34	0.00298899	67	0.0428485	56	0.00446427	70
Mustela lutreolina	Data Deficient	unknown	T	0.0412316	283	0.00152557	271	0.000185024	274	0.0123695	269	0.00167866	280	8.24633e-05	119	1e-05	131	0.000206158	119	2.5e-05	127	0.000412316	119	5e-05	161
Mustela nigripes	Endangered	increasing	T	0.0584913	264	0.0116983	52	0.00461821	74	0.0526421	87	0.0209246	139	0.0245663	30	0.00969822	29	0.0390137	31	0.0154017	33	0.0582573	41	0.0229986	46
Mustela nivalis	Least Concern	stable	T	0.0909093	186	0.00227273	225	0.00150449	179	0.0181819	224	0.013252	197	4.54547e-06	229	2.96907e-06	202	9.09093e-06	229	5.94856e-06	204	4.54547e-05	229	2.98295e-05	206
Mustela nudipes	Least Concern	decreasing	T	0.212535	32	0.00531339	108	0.00391451	83	0.0425071	107	0.0341241	91	1.06268e-05	137	7.72895e-06	136	2.12535e-05	137	1.54583e-05	139	0.000106268	137	7.73076e-05	133
Mustela putorius	Least Concern	decreasing	T	0.0474016	277	0.00118504	281	0.000233985	269	0.00948033	281	0.0025026	274	2.37008e-06	281	4.93483e-07	265	4.74016e-06	281	1.04624e-06	265	2.37008e-05	281	5.62656e-06	265
Mustela sibirica	Least Concern	stable	T	0.0714427	238	0.00178607	256	0.000946425	211	0.0142885	255	0.00762595	238	3.57213e-06	257	1.89285e-06	230	7.14427e-06	257	3.7857e-06	232	3.57213e-05	257	1.89285e-05	233
Mustela strigidorsa	Least Concern	unknown	T	0.14779	82	0.00369476	153	0.00229589	134	0.0295581	153	0.0211751	136	7.38952e-06	167	4.4917e-06	172	1.4779e-05	167	8.9838e-06	172	7.38952e-05	167	4.49351e-05	173
Mustela subpalmata	Least Concern	stable	T	0.10504	160	0.002626	208	0.000944313	213	0.021008	207	0.00968011	224	5.25201e-06	212	1.84032e-06	232	1.0504e-05	212	3.68084e-06	234	5.25201e-05	212	1.84132e-05	235
Mydaus javanensis	Least Concern	unknown	T	0.149643	76	0.00374109	147	0.00134375	185	0.0299287	148	0.0160068	180	7.48217e-06	162	2.50038e-06	215	1.49643e-05	162	5.0015e-06	215	7.48217e-05	162	2.50375e-05	219
Mydaus marchei	Least Concern	unknown	T	0.149643	77	0.00374109	148	0.00134375	186	0.0299287	149	0.0160068	181	7.48217e-06	163	2.50038e-06	216	1.49643e-05	163	5.0015e-06	216	7.48217e-05	163	2.50375e-05	220
Nandinia binotata	Least Concern	unknown	T	0.248004	19	0.00620011	96	0.00613818	54	0.0496009	94	0.0491054	70	1.24002e-05	130	1.22763e-05	125	2.48004e-05	130	2.45527e-05	129	0.000124002	130	0.000122763	118
Nasua narica	Least Concern	decreasing	T	0.204766	36	0.00511915	110	0.00186843	156	0.0409532	109	0.0220831	131	1.02383e-05	139	3.55849e-06	189	2.04766e-05	139	7.14623e-06	188	0.000102383	139	3.59751e-05	190
Nasua nasua	Least Concern	decreasing	T	0.26748	16	0.006687	91	0.00456408	75	0.053496	86	0.0385233	81	1.3374e-05	128	9.1203e-06	132	2.6748e-05	128	1.82406e-05	135	0.00013374	128	9.12034e-05	127
Nasuella olivacea	Data Deficient	unknown	T	0.19005	43	0.00703185	86	0.00217564	138	0.057015	79	0.0247658	117	0.0003801	90	0.000112528	96	0.00095025	90	0.000281344	99	0.0019005	90	0.000563078	98
Neofelis diardi	Vulnerable	decreasing	T	0.16464	59	0.016464	34	0.00940361	31	0.131712	20	0.142128	15	0.00823202	43	0.00443283	43	0.016464	43	0.0094036	43	0.0642097	34	0.0488448	27
Neofelis nebulosa	Vulnerable	decreasing	T	0.105436	158	0.0105436	62	0.00348321	93	0.0843491	49	0.0947646	26	0.00527182	61	0.00147263	64	0.0105436	61	0.0034832	63	0.0411202	61	0.0257552	42
Neophoca cinerea	Endangered	decreasing	T,M	0.111932	142	0.0223863	24	0.0145738	22	0.100739	33	0.0655864	41	0.0470113	19	0.030605	13	0.0746585	16	0.0486036	15	0.111484	16	0.0725775	19
Neovison vison	Least Concern	stable	T,F	0.110454	144	0.00276136	201	0.00202195	147	0.0220909	200	0.0161939	178	5.52272e-06	206	4.0439e-06	180	1.10454e-05	206	8.0878e-06	180	5.52272e-05	206	4.0439e-05	181
Nyctereutes procyonoides	Least Concern	stable	T	0.308948	8	0.00772369	80	0.00703855	44	0.0617895	71	0.0563085	57	1.54474e-05	124	1.40771e-05	120	3.08948e-05	124	2.81542e-05	123	0.000154474	124	0.000140771	112
Odobenus rosmarus rosmarus	Data Deficient	unknown	T,M	0.495649	1	0.018339	31	0.01766	19	0.148695	17	0.143189	14	0.000991299	74	0.000954594	69	0.00247825	74	0.00238649	70	0.00495649	74	0.00477297	69
Ommatophoca rossii	Least Concern	unknown	T,M	0.135013	100	0.00337532	172	0.00253733	119	0.0270026	171	0.0204817	143	6.75064e-06	182	5.0742e-06	160	1.35013e-05	182	1.01484e-05	162	6.75064e-05	182	5.0742e-05	159
Oncifelis geoffroyi	Not threatened	decreasing	T	0.0841197	206	0.00420599	130	0.0017711	161	0.0336479	130	0.0379305	83	0.000336479	96	0.000133188	94	0.000841197	96	0.000354206	96	0.00168239	96	0.00103178	90
Oncifelis guigna	Vulnerable	decreasing	T	0.107994	150	0.0107994	59	0.0057268	61	0.086395	46	0.0695761	36	0.00539969	58	0.00276972	53	0.0107994	58	0.00556455	56	0.0421176	58	0.0219481	48
Otaria byronia	Least Concern	stable	T,M	0.110604	143	0.0027651	200	0.00186623	157	0.0221208	199	0.0149302	187	5.5302e-06	205	3.73245e-06	186	1.10604e-05	205	7.4649e-06	186	5.5302e-05	205	3.73245e-05	188
Otocolobus manul	Not threatened	decreasing	T	0.0849655	202	0.00424827	128	0.000473944	244	0.0339862	128	0.0169685	166	0.000339862	95	2.03857e-05	112	0.000849655	95	5.47207e-05	115	0.00169931	95	0.000121963	119
Otocyon megalotis	Least Concern	unknown	T	0.158537	69	0.00396342	142	0.00354865	91	0.0317074	142	0.0283892	107	7.92684e-06	158	7.0973e-06	143	1.58537e-05	158	1.41946e-05	145	7.92684e-05	158	7.0973e-05	143
Paguma larvata	Least Concern	decreasing	T	0.106472	156	0.0026618	206	0.00157714	171	0.0212944	205	0.0133324	196	5.3236e-06	210	3.1541e-06	197	1.06472e-05	210	6.3082e-06	197	5.3236e-05	210	3.1541e-05	200
Panthera leo	Vulnerable	decreasing	T	0.0981569	172	0.00981569	66	0.00567713	62	0.0785255	52	0.0588674	52	0.00490785	64	0.00283776	51	0.00981569	64	0.00567584	54	0.0382812	64	0.0221465	47
Panthera onca	Not threatened	decreasing	T	0.230935	26	0.0115468	53	0.00855819	35	0.0923742	40	0.0963021	23	0.000923742	75	0.000721593	73	0.00230935	75	0.00191076	74	0.00461871	75	0.00411882	71
Panthera pardus	Not threatened	decreasing	T	0.0966859	173	0.00483429	114	0.0024871	123	0.0386744	114	0.0357609	88	0.000386744	88	0.000198278	90	0.000966859	88	0.000496859	94	0.00193372	88	0.00100967	92
Panthera tigris tigris	Endangered	decreasing	T	0.124143	116	0.0248286	16	0.0177868	18	0.111729	26	0.0906495	28	0.0521401	15	0.0373515	11	0.0828035	12	0.0593178	13	0.123647	13	0.0885845	10
Panthera uncia	Endangered	decreasing	T	0.149491	81	0.0298983	12	0.0166304	20	0.134542	19	0.104206	21	0.0627864	11	0.0340764	12	0.0997108	10	0.054289	14	0.148893	10	0.0815098	14
Paracynictis selousi	Least Concern	unknown	T	0.0770344	217	0.00192586	243	0.000976389	209	0.0154069	242	0.00914722	229	3.85172e-06	244	1.90525e-06	228	7.70343e-06	244	3.81068e-06	230	3.85172e-05	244	1.9061e-05	231
Paradoxurus hermaphroditus	Least Concern	stable	T	0.149544	80	0.00373859	151	0.00218012	137	0.0299088	152	0.0199608	148	7.47719e-06	166	4.35291e-06	173	1.49544e-05	166	8.70586e-06	173	7.47719e-05	166	4.35346e-05	174
Paradoxurus jerdoni	Least Concern	unknown	T	0.143935	89	0.00359837	160	0.0014969	180	0.028787	160	0.0220971	130	7.19675e-06	173	2.85073e-06	206	1.43935e-05	173	5.973e-06	202	7.19675e-05	173	3.77437e-05	187
Paradoxurus zeylonensis	Vulnerable	decreasing	T	0.143935	90	0.0143935	40	0.00556937	64	0.115148	25	0.0546768	58	0.00719675	46	0.00271511	54	0.0143935	46	0.00543049	57	0.0561347	43	0.0211874	51
Parahyaena brunnea	Not threatened	decreasing	T	0.162591	62	0.00812956	77	0.00400006	80	0.0650365	67	0.0374674	85	0.000650365	78	0.00031496	83	0.00162591	78	0.000789034	86	0.00325183	78	0.00158352	84
Pardofelis marmorata	Vulnerable	decreasing	T	0.0632936	250	0.00632936	95	0.000841534	222	0.0506349	92	0.0376035	84	0.00316468	71	0.000377273	79	0.00632936	71	0.000806666	85	0.0246845	71	0.00368577	74
Phoca caspica	Endangered	decreasing	T,F	0.0632283	251	0.0126457	45	0.00434871	77	0.0569055	80	0.0197629	149	0.0265559	28	0.00913164	32	0.0421733	29	0.0145019	36	0.0629754	35	0.021655	50
Phoca fasciata	Data Deficient	unknown	T,M	0.085399	201	0.00315976	180	0.00147155	181	0.0256197	179	0.0142049	193	0.000170798	113	7.73843e-05	103	0.000426995	113	0.000193472	106	0.00085399	113	0.000387116	105
Phoca groenlandica	Least Concern	increasing	T,M	0.136574	98	0.00341435	170	0.00228665	135	0.0273148	169	0.0205709	142	6.8287e-06	180	4.49758e-06	171	1.36574e-05	180	9.00813e-06	170	6.8287e-05	180	4.51488e-05	171
Phoca hispida	Least Concern	unknown	T,M	0.0689298	242	0.00172325	259	0.000655657	234	0.013786	259	0.00552848	247	3.44649e-06	261	1.30746e-06	247	6.89298e-06	261	2.61494e-06	247	3.44649e-05	261	1.30757e-05	249
Phoca largha	Data Deficient	unknown	T,M	0.0533493	274	0.00197393	241	0.000317147	258	0.0160048	239	0.00335909	262	0.000106699	117	1.64274e-05	116	0.000266747	117	4.10722e-05	118	0.000533493	117	8.22017e-05	130
Phoca sibirica	Least Concern	stable	T,M	0.0844843	203	0.00844844	75	0.00464	73	0.0675875	63	0.0371227	86	0.00422422	67	0.00232	58	0.00844844	67	0.00464	61	0.0329489	67	0.018096	57
Phoca vitulina	Vulnerable	decreasing	T,M	0.0563038	267	0.00140759	277	0.000340007	254	0.0112608	277	0.00300328	270	2.81519e-06	277	6.76159e-07	260	5.63038e-06	277	1.35234e-06	261	2.81519e-05	277	6.76271e-06	262
Phocarctos hookeri	Least Concern	stable	T,M	0.0698643	241	0.00174661	258	0.000631466	237	0.0139729	258	0.00584079	246	3.49322e-06	260	1.23783e-06	248	6.98643e-06	260	2.47997e-06	249	3.49322e-05	260	1.24357e-05	250
Poecilogale albinucha	Least Concern	unknown	T	0.163218	60	0.00408044	136	0.00265531	113	0.0326435	136	0.0238255	124	8.16088e-06	153	5.30276e-06	155	1.63218e-05	153	1.06056e-05	157	8.16088e-05	153	5.30334e-05	154
Poiana leightoni	Data Deficient	decreasing	T	0.120594	126	0.00446198	120	0.00269406	112	0.0361782	118	0.0255731	114	0.000241188	103	0.00014208	92	0.000602971	103	0.000355218	95	0.00120594	103	0.00071072	96
Poiana richardsonii	Least Concern	unknown	T	0.120594	127	0.00301485	191	0.00184162	159	0.0241188	190	0.0184695	155	6.02971e-06	196	3.55893e-06	188	1.20594e-05	196	7.13917e-06	189	6.02971e-05	196	3.58734e-05	191
Potos flavus	Least Concern	decreasing	T	0.372375	3	0.00930937	67	0.00922773	34	0.0744749	55	0.0738218	35	1.86187e-05	120	1.84554e-05	114	3.72375e-05	120	3.69109e-05	120	0.000186187	120	0.000184555	110
Prionailurus bengalensis	Least Concern	stable	T	0.0570372	266	0.00142593	276	0.000256997	264	0.0114074	276	0.0156899	183	2.85186e-06	276	6.60121e-07	261	5.70372e-06	276	1.93421e-06	253	2.85186e-05	276	2.66868e-05	212
Prionailurus rubiginosus	Vulnerable	decreasing	T	0.108837	148	0.0108837	58	0.00651352	50	0.0870699	45	0.0641271	44	0.00544187	57	0.00325005	49	0.0108837	57	0.00650042	51	0.0424466	57	0.0253672	44
Prionailurus viverrinus	Endangered	decreasing	T,F	0.108187	149	0.0216374	25	0.0117876	27	0.0973685	35	0.0669273	38	0.0454386	20	0.0246047	16	0.0721608	17	0.0390754	19	0.107754	18	0.0583706	21
Prionodon linsang	Least Concern	decreasing	T	0.359454	4	0.00898636	69	0.00547292	66	0.0718909	58	0.0538605	60	1.79727e-05	121	1.05867e-05	129	3.59454e-05	121	2.11748e-05	133	0.000179727	121	0.000105931	123
Prionodon pardicolor	Least Concern	unknown	T	0.227097	28	0.00567744	103	0.002164	140	0.0454195	102	0.0273891	110	1.13549e-05	134	3.96882e-06	184	2.27097e-05	134	7.93908e-06	184	0.000113549	134	3.9753e-05	185
Procyon cancrivorus	Least Concern	decreasing	T,F	0.20784	35	0.00519601	109	0.00259733	116	0.0415681	108	0.0253144	115	1.0392e-05	138	5.14469e-06	159	2.0784e-05	138	1.02899e-05	161	0.00010392	138	5.14692e-05	158
Procyon lotor	Least Concern	increasing	T	0.177257	48	0.00443143	121	0.00171225	166	0.0354515	121	0.0239217	122	8.86287e-06	145	4.74833e-06	164	1.77257e-05	145	9.63697e-06	165	8.86287e-05	145	4.82287e-05	163
Procyon pygmaeus	Critically endangered	decreasing	T	0.177257	49	0.070903	3	0.0197888	14	0.175485	13	0.0620029	47	0.17194	3	0.0467602	9	0.17708	6	0.0481606	16	0.177257	8	0.0482281	29
Proteles cristatus	Least Concern	stable	T	0.347611	6	0.00869028	72	0.00606229	57	0.0695223	61	0.0527152	63	1.73806e-05	123	1.20324e-05	127	3.47611e-05	123	2.40651e-05	131	0.000173806	123	0.00012034	121
Pteronura brasiliensis	Endangered	decreasing	T,F	0.276795	12	0.055359	6	0.0535102	4	0.249116	5	0.240796	5	0.116254	7	0.112371	4	0.184622	5	0.178457	7	0.275688	3	0.266481	3
Puma concolor	Least Concern	decreasing	T	0.167901	56	0.00419753	131	0.00339293	96	0.0335802	131	0.0326476	94	8.39506e-06	150	6.71645e-06	144	1.67901e-05	150	1.35716e-05	146	8.39506e-05	150	7.19266e-05	142
Rhynchogale melleri	Least Concern	unknown	T	0.146865	84	0.00367162	155	0.00307655	101	0.029373	155	0.0246651	119	7.34324e-06	169	6.1531e-06	147	1.46865e-05	169	1.23062e-05	149	7.34324e-05	169	6.1531e-05	146
Salanoia concolor	Vulnerable	unknown	T	0.106373	157	0.0106373	61	0.00252356	121	0.0850987	48	0.06774	37	0.00531867	60	0.00115014	68	0.0106373	60	0.00252106	69	0.0414856	60	0.0149222	60
Selenarctos thibetanus				0.16299	61	0.00814948	76	0.00578959	60	0.0651958	66	0.0653516	42	0.000651958	77	0.000510179	75	0.0016299	77	0.00141128	78	0.00325979	77	0.00318799	75
Speothos venaticus	Not threatened	unknown	T	0.125992	112	0.0125992	46	0.00525812	69	0.100794	32	0.0769056	33	0.00629961	49	0.00248183	57	0.0125992	49	0.00525793	59	0.0491369	48	0.0271622	39
Spilogale angustifrons	Least Concern	stable	T	0.0966705	174	0.00241676	216	0.000241395	266	0.0193341	215	0.00378427	256	4.83353e-06	220	4.68326e-07	266	9.66705e-06	220	9.36712e-07	267	4.83353e-05	220	4.68717e-06	268
Spilogale gracilis	Least Concern	decreasing	T	0.123246	119	0.00308114	187	0.00117192	200	0.0246491	186	0.0103106	217	6.16228e-06	195	2.3434e-06	221	1.23246e-05	195	4.6868e-06	222	6.16228e-05	195	2.3434e-05	224
Spilogale putorius	Least Concern	decreasing	T	0.0966705	175	0.00241676	217	0.000241395	267	0.0193341	216	0.00378427	257	4.83353e-06	221	4.68326e-07	267	9.66705e-06	221	9.36712e-07	268	4.83353e-05	221	4.68717e-06	269
Spilogale pygmaea	Vulnerable	decreasing	T	0.101354	164	0.0101353	65	0.00187459	155	0.0810828	51	0.016522	172	0.00506768	63	0.0009366	70	0.0101353	63	0.0018732	75	0.0395279	63	0.00730548	65
Suricata suricatta	Least Concern	unknown	T	0.268121	15	0.00670301	90	0.0062441	52	0.0536241	85	0.0499528	68	1.3406e-05	127	1.24882e-05	124	2.68121e-05	127	2.49764e-05	128	0.00013406	127	0.000124882	117
Taxidea taxus	Least Concern	decreasing	T	0.259594	17	0.00648985	92	0.00633398	51	0.0519188	88	0.0506718	67	1.29797e-05	129	1.26679e-05	123	2.59594e-05	129	2.53359e-05	126	0.000129797	129	0.000126679	116
Tremarctos ornatus	Vulnerable	decreasing	T	0.237838	23	0.0237838	20	0.0211159	12	0.19027	10	0.169358	9	0.0118919	38	0.0105579	27	0.0237838	38	0.0211159	28	0.0927568	23	0.082352	13
Urocyon cinereoargenteus	Least Concern	stable	T	0.129743	106	0.00324357	177	0.00279612	107	0.0259486	177	0.0317958	96	6.48714e-06	187	7.86907e-06	134	1.29743e-05	187	1.59698e-05	137	6.48714e-05	187	7.9889e-05	131
Urocyon littoralis	Critically endangered	decreasing	T	0.129743	107	0.0518971	7	0.0327545	8	0.128445	22	0.0949081	25	0.125851	5	0.0774962	6	0.129613	8	0.0798171	11	0.129743	12	0.0799289	16
Ursus americanus americanus	Least Concern	increasing	T	0.159369	65	0.00398422	139	0.00186302	158	0.0318737	139	0.0193648	151	7.96843e-06	155	3.63378e-06	187	1.59369e-05	155	7.26794e-06	187	7.96843e-05	155	3.63558e-05	189
Ursus arctos	Least Concern	stable	T	0.0679514	244	0.00169878	260	0.000249393	265	0.0135903	260	0.00968498	222	3.39757e-06	262	3.73367e-07	272	6.79514e-06	262	9.9757e-07	266	3.39757e-05	262	1.22621e-05	251
Ursus maritimus	Vulnerable	decreasing	T,M	0.0685274	243	0.00685274	89	0.000678918	232	0.0548219	83	0.0131212	199	0.00342637	70	0.000276875	85	0.00685274	70	0.000554002	92	0.0267257	70	0.00216843	80
Ursus thibetanus thibetanus	Vulnerable	decreasing	T	0.106827	155	0.0106827	60	0.00334162	97	0.0854617	47	0.0615736	48	0.00534136	59	0.00152358	63	0.0106827	59	0.00334143	65	0.0416626	59	0.0196878	55
Viverra civettina	Critically endangered	unknown	T	0.0758024	219	0.0303209	11	0.00740171	40	0.0750443	54	0.0425049	79	0.0735283	10	0.0170192	20	0.0757266	15	0.0183815	32	0.0758024	29	0.0234065	45
Viverra megaspila	Vulnerable	decreasing	T	0.0758024	220	0.00758024	81	0.00239006	128	0.0606419	73	0.0393309	80	0.00379012	68	0.00165011	62	0.00758024	68	0.00336321	64	0.0295629	68	0.0132162	61
Viverra tangalunga	Least Concern	stable	T	0.0988001	170	0.00247	214	0.00140338	183	0.01976	213	0.0163955	175	4.94001e-06	218	2.80006e-06	207	9.88001e-06	218	5.60601e-06	208	4.94001e-05	218	2.8279e-05	210
Viverra zibetha	Not threatened	decreasing	T	0.0807101	214	0.00403551	137	0.00154959	174	0.032284	137	0.0247221	118	0.00032284	98	0.000124481	95	0.000807101	98	0.000323437	98	0.0016142	98	0.000785191	95
Viverricula indica	Least Concern	stable	T	0.17035	54	0.00425876	127	0.00380103	86	0.0340701	127	0.0305753	99	8.51753e-06	148	7.60205e-06	138	1.70351e-05	148	1.52041e-05	141	8.51753e-05	148	7.60205e-05	135
Vormela peregusna	Vulnerable	decreasing	T	0.198867	41	0.0198867	30	0.0130107	25	0.159093	16	0.110098	18	0.00994333	41	0.00647281	37	0.0198867	41	0.0129458	40	0.077558	28	0.0504922	25
Vulpes bengalensis	Least Concern	decreasing	T	0.171436	52	0.0042859	125	0.00325159	98	0.0342872	125	0.0268253	112	8.57181e-06	147	6.5e-06	145	1.71436e-05	147	1.3e-05	147	8.57181e-05	147	6.50002e-05	144
Vulpes cana	Least Concern	unknown	T	0.124167	114	0.00310419	183	0.00176227	162	0.0248335	182	0.0165052	173	6.20837e-06	191	3.43875e-06	192	1.24167e-05	191	6.87784e-06	192	6.20837e-05	191	3.44029e-05	194
Vulpes chama	Least Concern	stable	T	0.144593	86	0.00361483	158	0.00178449	160	0.0289187	158	0.0187058	153	7.22967e-06	171	3.44545e-06	191	1.44593e-05	171	6.91154e-06	191	7.22967e-05	171	3.47298e-05	193
Vulpes corsac	Least Concern	unknown	T	0.0953331	179	0.00238333	220	0.000872789	219	0.0190666	219	0.00823563	234	4.76665e-06	224	1.70306e-06	237	9.53331e-06	224	3.40629e-06	239	4.76665e-05	224	1.70383e-05	241
Vulpes ferrilata	Least Concern	unknown	T	0.0953331	180	0.00238333	221	0.000872789	220	0.0190666	220	0.00823563	235	4.76665e-06	225	1.70306e-06	238	9.53331e-06	225	3.40629e-06	240	4.76665e-05	225	1.70383e-05	242
Vulpes macrotis	Least Concern	decreasing	T	0.0797003	215	0.00199251	240	0.000365099	250	0.0159401	240	0.00363909	259	3.98501e-06	242	7.2735e-07	257	7.97003e-06	242	1.4547e-06	258	3.98501e-05	242	7.27351e-06	259
Vulpes pallida	Data Deficient	unknown	T	0.144593	87	0.00534995	107	0.00260975	115	0.043378	106	0.025583	113	0.000289187	101	0.00013755	93	0.000722967	101	0.000343892	97	0.00144593	101	0.000688059	97
Vulpes rueppellii	Least Concern	unknown	T	0.0896046	191	0.00224011	228	0.000774928	227	0.0179209	227	0.00731907	240	4.48023e-06	232	1.5121e-06	242	8.96046e-06	232	3.02435e-06	244	4.48023e-05	232	1.51278e-05	246
Vulpes velox	Least Concern	stable	T	0.0757748	222	0.00189437	246	0.000182874	276	0.015155	245	0.00242913	277	3.78874e-06	247	3.54068e-07	274	7.57748e-06	247	7.08171e-07	275	3.78874e-05	247	3.54228e-06	276
Vulpes vulpes	Least Concern	stable	T	0.0896046	192	0.00224011	229	0.000774928	228	0.0179209	228	0.00731907	241	4.48023e-06	233	1.5121e-06	243	8.96046e-06	233	3.02435e-06	245	4.48023e-05	233	1.51278e-05	247
Vulpes zerda	Least Concern	unknown	T	0.124167	115	0.00310419	184	0.00176227	163	0.0248335	183	0.0165052	174	6.20837e-06	192	3.43875e-06	193	1.24167e-05	192	6.87784e-06	193	6.20837e-05	192	3.44029e-05	195
Zalophus californianus	Least Concern	increasing	T,M	0.0724622	234	0.00181156	253	0.00035053	252	0.0144925	252	0.0144882	192	3.62311e-06	254	1.44609e-06	246	7.24622e-06	254	4.943e-06	218	3.62311e-05	254	4.14774e-05	178
Zalophus wollebaeki	Endangered	decreasing	T,M	0.0740962	226	0.0148193	38	0.00124206	195	0.0666866	64	0.0182177	157	0.0311204	25	0.0020429	59	0.0494222	25	0.00324691	66	0.0737998	30	0.00488142	68

## Sheet: Cetartiodacytla
Species	IUCN Category	Population Status	System	ED	Rank ED	Isaac				Pessimistic				IUCN50				IUCN100				IUCN 500
						EDGE	Rank	HEDGE	Rank	EDGE	Rank	HEDGE	Rank	EDGE	Rank	HEDGE	Rank	EDGE	Rank	HEDGE	Rank	EDGE	Rank	HEDGE	Rank
Aepyceros melampus	Least Concern	stable	T	0.245039	30	0.00612597	149	0.00551246	106	0.0490078	147	0.0442257	123	1.22519e-05	221	1.10248e-05	214	2.45039e-05	221	2.20497e-05	217	0.000122519	221	0.000110248	209
Alcelaphus buselaphus	Least Concern	decreasing	T	0.0920377	203	0.00230094	272	0.000659896	287	0.0184075	275	0.00739573	298	4.60189e-06	295	1.24809e-06	312	9.20377e-06	295	2.49647e-06	313	4.60189e-05	295	1.24939e-05	313
Alcelaphus lichtensteini	Data Deficient	unknown	T	0.109924	166	0.00274809	246	0.00110705	254	0.0219847	246	0.0109729	265	5.49619e-06	280	2.14239e-06	295	1.09924e-05	280	4.28507e-06	295	5.49619e-05	280	2.14369e-05	297
Alces alces	Least Concern	stable	T	0.190163	58	0.00475407	177	0.00443471	128	0.0380325	177	0.035617	140	9.50814e-06	232	8.86935e-06	220	1.90163e-05	232	1.77387e-05	221	9.50814e-05	232	8.86935e-05	217
Ammodorcas clarkei	Vulnerable	decreasing	T	0.181312	65	0.0181312	50	0.017	30	0.14505	20	0.136001	31	0.00906561	74	0.0085	60	0.0181312	74	0.017	60	0.0707118	62	0.0663	45
Ammotragus lervia	Vulnerable	decreasing	T	0.161143	92	0.0161143	66	0.0146896	39	0.128914	30	0.127081	34	0.00805713	80	0.00753266	66	0.0161143	80	0.0154872	66	0.0628456	74	0.0625914	50
Antidorcas marsupialis	Least Concern	increasing	T	0.240799	32	0.00601998	154	0.00553718	104	0.0481598	152	0.0454557	120	1.204e-05	223	1.10744e-05	213	2.40799e-05	223	2.21487e-05	216	0.0001204	223	0.000110766	208
Antilocapra americana	Least Concern	stable	T	0.199334	55	0.00498334	173	0.0048971	116	0.0398667	174	0.0391768	132	9.96668e-06	231	9.7942e-06	217	1.99334e-05	231	1.95884e-05	219	9.96668e-05	231	9.7942e-05	214
Antilope cervicapra	Near Threatened	stable	T	0.16501	85	0.00825048	120	0.00703516	80	0.0660038	109	0.0626592	84	0.000660038	126	0.000562813	119	0.0016501	126	0.00140713	119	0.00330019	126	0.00285506	121
Australophocaena dioptrica	Data Deficient	unknown	M	0.124976	136	0.00462411	179	0.00171534	208	0.0374928	179	0.0175984	208	0.000249952	166	9.11645e-05	169	0.00062488	166	0.000228453	169	0.00124976	166	0.000458696	170
Axis axis	Least Concern	unknown	T	0.125981	135	0.00314954	227	0.001945	195	0.0251963	227	0.0344249	142	6.29907e-06	266	3.89674e-06	255	1.25981e-05	266	8.40928e-06	254	6.29907e-05	266	6.37235e-05	237
Axis calamianensis	Endangered	decreasing	T	0.105701	169	0.0211403	41	0.0164455	32	0.0951312	56	0.0945544	58	0.0443946	34	0.0383647	27	0.0705028	32	0.0657361	19	0.105279	30	0.107304	28
Axis kuhlii	Critically Endangered	decreasing	T	0.095317	195	0.0381268	21	0.0249502	17	0.0943638	57	0.102501	47	0.0924575	17	0.070131	13	0.0952217	19	0.0865678	13	0.095317	40	0.111051	26
Axis porcinus	Endangered	decreasing	T	0.095317	196	0.0190634	49	0.0138117	44	0.0857853	70	0.0974887	54	0.0400331	42	0.0395001	25	0.0635764	41	0.0680779	17	0.0949357	43	0.110829	27
Babyrousa babyrussa	Vulnerable	decreasing	T	0.162797	88	0.0162797	63	0.0103467	56	0.130237	26	0.13958	28	0.00813983	78	0.00517844	77	0.0162797	78	0.0108204	79	0.0634907	72	0.0549281	56
Babyrousa celebensis	Vulnerable	decreasing	T	0.136358	118	0.0136358	76	0.00620288	91	0.109087	41	0.134429	33	0.00681791	82	0.00365651	86	0.0136358	82	0.00901159	81	0.0531797	79	0.0542891	57
Babyrousa togeanensis	Endangered	decreasing	T	0.136358	119	0.0272716	29	0.0112029	52	0.122722	32	0.139429	29	0.0572704	26	0.0221565	37	0.0909509	22	0.0373616	43	0.135813	18	0.0845891	35
Balaena glacialis	Endangered	unknown	M	0.0709347	251	0.0141869	75	0.000638344	289	0.0638412	112	0.0145348	234	0.0297926	57	0.00114509	107	0.0473134	58	0.00182017	114	0.070651	63	0.00274073	123
Balaena mysticetus	Least Concern	increasing	M	0.100925	183	0.00252312	259	0.00130594	234	0.020185	259	0.0136582	240	5.04624e-06	287	2.60754e-06	280	1.00925e-05	287	5.21538e-06	281	5.04624e-05	287	2.60964e-05	282
Balaenoptera acutorostrata	Least Concern	stable	M	0.177059	68	0.00442647	184	0.00330231	156	0.0354117	184	0.0288101	161	8.85294e-06	237	6.52514e-06	232	1.77059e-05	237	1.30639e-05	236	8.85294e-05	237	6.54331e-05	235
Balaenoptera bonaerensis	Data Deficient	unknown	M	0.133317	128	0.00493272	174	0.0032488	157	0.039995	173	0.0287287	162	0.000266634	163	0.000173345	157	0.000666584	163	0.000433373	157	0.00133317	163	0.000866927	158
Balaenoptera borealis	Endangered	unknown	M	0.0846072	220	0.0169214	59	0.00641834	88	0.0761465	86	0.0328335	146	0.035535	47	0.0134569	52	0.056433	47	0.0213713	54	0.0842688	51	0.0319155	82
Balaenoptera brydei	Data Deficient	unknown	M	0.0832642	223	0.00308077	229	0.000362557	310	0.0249793	228	0.0104622	269	0.000166528	180	1.58981e-05	206	0.000416321	180	4.08873e-05	206	0.000832642	180	8.64998e-05	219
Balaenoptera edeni	Data Deficient	unknown	M	0.0796182	232	0.00294587	234	0.000227655	324	0.0238854	231	0.00936844	281	0.000159236	181	8.6061e-06	221	0.000398091	181	2.26573e-05	214	0.000796182	181	5.00398e-05	246
Balaenoptera musculus	Endangered	increasing	M	0.143283	110	0.0286565	25	0.0203801	21	0.128954	29	0.0962695	55	0.0601788	23	0.0424966	21	0.0955696	18	0.0674896	18	0.14271	16	0.100791	31
Balaenoptera omurai	Data Deficient	unknown	M	0.190838	57	0.007061	134	0.00556427	102	0.0572513	129	0.0461687	118	0.000381676	146	0.00030075	133	0.000954189	146	0.000751878	133	0.00190838	146	0.00150379	136
Balaenoptera physalus	Endangered	unknown	M	0.101885	175	0.020377	42	0.0100818	57	0.0916966	61	0.052372	102	0.0427917	35	0.0207128	40	0.0679574	34	0.0328954	47	0.101478	32	0.0491386	62
Beatragus hunteri	Critically Endangered	decreasing	T	0.0850189	219	0.0340075	23	0.0262332	14	0.0841687	72	0.0649382	80	0.0824683	19	0.0636155	15	0.0849339	27	0.0655174	20	0.0850189	50	0.065583	48
Berardius arnuxii	Data Deficient	unknown	M	0.115764	153	0.00428327	188	0.00094535	268	0.0347292	186	0.0195	196	0.000231528	170	4.06e-05	185	0.00057882	170	0.00010375	185	0.00115764	170	0.000215	188
Berardius bairdii	Data Deficient	unknown	M	0.201696	52	0.00746275	130	0.00412483	133	0.0605088	119	0.0452796	121	0.000403392	144	0.000212464	149	0.00100848	144	0.00053341	149	0.00201696	144	0.00107432	151
Bison bison	Near Threatened	stable	T	0.114049	158	0.00570247	160	0.00349411	150	0.0456198	158	0.0416437	128	0.000456198	139	0.000281428	139	0.00114049	139	0.000721333	138	0.00228099	139	0.00168979	130
Bison bonasus	Vulnerable	increasing	T	0.1226	142	0.01226	87	0.00835251	66	0.0980802	52	0.0707318	75	0.00613001	88	0.00417625	82	0.01226	88	0.0083525	82	0.0478141	87	0.0325749	80
Blastoceros dichotomus	Vulnerable	decreasing	T	0.151092	102	0.0151092	71	0.0117648	49	0.120874	35	0.0957949	56	0.0075546	81	0.00588125	74	0.0151092	81	0.0117625	76	0.0589259	77	0.0458737	65
Bos frontalis	Vulnerable	stable	T	0.0981956	190	0.00981956	105	0.00442901	129	0.0785564	83	0.0772513	71	0.00490978	95	0.00319489	93	0.00981956	95	0.00726731	89	0.0382963	95	0.03257	81
Bos gaurus	Vulnerable	decreasing	T	0.0611064	277	0.00611064	150	0.000292439	318	0.0488852	148	0.0137273	239	0.00305532	107	0.000131849	161	0.00611064	107	0.000269335	163	0.0238315	107	0.00110378	149
Bos grunniens	Vulnerable	decreasing	T	0.0607569	279	0.00607569	151	0.000591872	293	0.0486055	150	0.0135845	241	0.00303785	108	0.000279344	140	0.00607569	108	0.000561527	147	0.0236952	108	0.00220934	127
Bos indicus	Data Deficient	stable	T	0.0600104	280	0.00222039	278	8.72683e-05	333	0.0180031	278	0.012092	253	0.000120021	192	4.23312e-06	251	0.000300052	192	1.56197e-05	224	0.000600104	192	9.98803e-05	213
Bos javanicus	Endangered	decreasing	T	0.117951	148	0.0235902	36	0.0128752	46	0.106156	45	0.0928576	59	0.0495394	31	0.0271206	32	0.0786734	28	0.0441633	34	0.117479	25	0.0752468	39
Bos sauveli	Critically Endangered	unknown	T	0.120976	143	0.0483902	12	0.0240404	18	0.119766	37	0.106453	44	0.117346	9	0.0574897	17	0.120855	14	0.0614877	25	0.120976	24	0.0766987	38
Bos taurus	Data Deficient	stable	T	0.0746019	240	0.00276027	245	0.000753353	278	0.0223806	244	0.014954	226	0.000149204	182	3.97697e-05	189	0.00037301	182	0.000101792	187	0.000746019	182	0.00023195	186
Boselaphus tragocamelus	Vulnerable	stable	T	0.670272	2	0.0167568	60	0.0144586	41	0.134054	25	0.143156	26	3.35136e-05	212	2.84454e-05	197	6.70272e-05	212	5.78344e-05	199	0.000335136	212	0.000316538	181
Bubalus bubalis	Endangered	decreasing	T	0.0897143	206	0.0179429	51	0.00687986	84	0.0807429	79	0.126161	35	0.03768	43	0.0264451	33	0.0598394	42	0.0621304	24	0.0893554	45	0.148801	22
Bubalus depressicornis	Endangered	decreasing	T	0.0802853	229	0.0160571	67	0.00529114	112	0.0722568	91	0.111125	40	0.0337198	50	0.0195527	44	0.0535503	51	0.0508973	27	0.0799642	54	0.132013	23
Bubalus mindorensis	Critically Endangered	decreasing	T	0.0965003	191	0.0386001	18	0.0147003	38	0.0955353	55	0.135177	32	0.0936053	16	0.047069	19	0.0964038	17	0.0773855	16	0.0965003	38	0.15569	17
Bubalus quarlesi	Endangered	decreasing	T	0.072854	245	0.0145708	74	0.00471388	123	0.0655686	110	0.0954319	57	0.0305987	56	0.0158735	50	0.0485936	57	0.0419557	39	0.0725626	60	0.11277	25
Budorcas taxicolor	Vulnerable	decreasing	T	0.229617	36	0.0229617	38	0.0172398	28	0.183694	15	0.165726	19	0.0114809	72	0.00839146	62	0.0229617	72	0.0168425	62	0.0895507	44	0.0660731	47
Camelus bactrianus	Critically Endangered	decreasing	T	0.258248	26	0.103299	3	0.04325	7	0.255665	7	0.1449	25	0.2505	3	0.100014	5	0.25799	3	0.103434	10	0.258248	6	0.104255	29
Camelus dromedarius	Data Deficient	stable	T	0.28869	12	0.0106815	96	0.00705238	79	0.086607	68	0.0830857	66	0.00057738	131	0.000544633	121	0.00144345	131	0.00138237	120	0.0028869	131	0.00276617	122
Caperea marginata	Data Deficient	unknown	M	0.237469	34	0.00878635	115	0.00777729	73	0.0712407	94	0.0635004	82	0.000474938	137	0.000420392	127	0.00118734	137	0.00105098	126	0.00237469	137	0.00210196	129
Capra aegagrus	Vulnerable	decreasing	T	0.0749069	239	0.00749069	129	0.00471077	124	0.0599255	122	0.047741	111	0.00374534	103	0.00254777	99	0.00749069	103	0.00552765	97	0.0292137	103	0.0238025	90
Capra caucasica	Endangered	decreasing	T	0.0523043	304	0.0104609	97	0.00362976	142	0.0470739	156	0.0212265	190	0.0219678	65	0.00743396	68	0.034887	67	0.0118065	75	0.0520951	83	0.0176398	100
Capra cylindricornis	Near Threatened	decreasing	T	0.0660668	263	0.00330334	221	0.000597154	291	0.0264267	221	0.01394	238	0.000264267	164	3.98748e-05	188	0.000660668	164	0.00010231	186	0.00132134	164	0.00021637	187
Capra falconeri	Endangered	decreasing	T	0.0465089	321	0.00930178	109	0.00339197	153	0.041858	166	0.0265436	174	0.0195337	68	0.00675557	70	0.0310214	69	0.0113119	77	0.0463229	90	0.0219445	95
Capra hircus	Least Concern	stable	T	0.0546053	296	0.00136513	325	0.000589964	294	0.0109211	326	0.00929742	282	2.73027e-06	326	1.37808e-06	309	5.46053e-06	326	3.2451e-06	306	2.73027e-05	326	2.16224e-05	296
Capra ibex	Least Concern	increasing	T	0.0580854	288	0.00145213	320	0.00052787	297	0.0116171	320	0.00554383	309	2.90427e-06	321	1.01768e-06	314	5.80854e-06	321	2.03551e-06	315	2.90427e-05	321	1.01843e-05	315
Capra nubiana	Vulnerable	decreasing	T	0.0623086	271	0.00623086	147	0.00292569	167	0.0498469	143	0.0391517	133	0.00311543	106	0.00173017	104	0.00623086	106	0.00406229	102	0.0243003	106	0.0189722	99
Capra pyrenaica	Least Concern	increasing	T	0.0568604	291	0.00142151	322	0.000497245	299	0.0113721	322	0.00529883	310	2.84302e-06	323	9.56426e-07	316	5.68604e-06	323	1.91301e-06	317	2.84302e-05	323	9.57181e-06	317
Capra sibirica	Least Concern	unknown	T	0.0529994	303	0.00132498	328	0.000771818	277	0.0105999	328	0.00640499	305	2.64997e-06	328	1.5436e-06	306	5.29993e-06	328	3.0872e-06	307	2.64997e-05	328	1.54367e-05	308
Capra walie	Endangered	increasing	T	0.0549401	295	0.010988	94	0.00388884	138	0.0494461	145	0.0349569	141	0.0230748	64	0.00765174	65	0.036645	66	0.0129644	72	0.0547203	78	0.0264005	89
Capreolus capreolus	Least Concern	increasing	T	0.133995	126	0.00334987	220	0.00107784	258	0.026799	220	0.0150339	225	6.69975e-06	262	2.00444e-06	299	1.33995e-05	262	4.00951e-06	299	6.69975e-05	262	2.00771e-05	301
Capreolus pygargus	Least Concern	decreasing	T	0.14238	112	0.0035595	214	0.00128746	236	0.028476	214	0.0167109	212	7.119e-06	257	2.42369e-06	290	1.4238e-05	257	4.84801e-06	290	7.119e-05	257	2.42696e-05	293
Capricornis crispus	Least Concern	increasing	T	0.0990638	186	0.00247659	261	0.00111891	252	0.0198128	263	0.0112777	263	4.95319e-06	289	2.18051e-06	294	9.90638e-06	289	4.36126e-06	294	4.95319e-05	289	2.18172e-05	295
Capricornis milneedwardsii	Near Threatened	decreasing	T	0.0509153	307	0.00254576	253	0.00125	242	0.0203661	254	0.0100691	272	0.000203661	173	0.0001	165	0.000509153	173	0.00025	165	0.00101831	173	0.0005	166
Capricornis rubidus	Near Threatened	decreasing	T	0.0509153	308	0.00254576	254	0.00125	243	0.0203661	255	0.0100691	273	0.000203661	174	0.0001	166	0.000509153	174	0.00025	166	0.00101831	174	0.0005	167
Capricornis sumatraensis	Vulnerable	decreasing	T	0.0856888	215	0.00856888	117	0.00520515	113	0.068551	103	0.0424414	127	0.00428444	100	0.00260185	98	0.00856888	100	0.0052037	99	0.0334186	100	0.0202944	97
Capricornis swinhoei	Least Concern	unknown	T	0.0804558	228	0.00201139	289	0.000653706	288	0.0160911	294	0.00755613	296	4.02279e-06	305	1.25011e-06	311	8.04558e-06	305	2.50046e-06	312	4.02279e-05	305	1.25132e-05	312
Capricornis thar	Near Threatened	decreasing	T	0.0509153	309	0.00254576	255	0.00125	244	0.0203661	256	0.0100691	274	0.000203661	175	0.0001	167	0.000509153	175	0.00025	167	0.00101831	175	0.0005	168
Catagonus wagneri	Endangered	decreasing	T	0.280455	15	0.0560911	7	0.0346895	11	0.25241	8	0.164649	20	0.117791	8	0.0728402	12	0.187064	5	0.115677	8	0.279334	3	0.172735	16
Cephalophus adersi	Critically Endangered	decreasing	T	0.101961	174	0.0407846	17	0.0347896	10	0.100942	48	0.0861043	65	0.0989026	13	0.0843648	8	0.10186	16	0.086887	12	0.101961	31	0.086974	34
Cephalophus callipygus	Least Concern	decreasing	T	0.0640842	268	0.0016021	314	0.000511461	298	0.0128168	314	0.00508704	311	3.20421e-06	317	9.95803e-07	315	6.40842e-06	317	1.99171e-06	316	3.20421e-05	317	9.96276e-06	316
Cephalophus dorsalis	Least Concern	decreasing	T	0.105062	171	0.00262654	251	0.00147873	221	0.0210123	251	0.0147557	231	5.25308e-06	283	2.94716e-06	272	1.05062e-05	283	5.89466e-06	273	5.25308e-05	283	2.94929e-05	273
Cephalophus harveyi	Least Concern	decreasing	T	0.0587745	286	0.00146936	319	0.000177566	327	0.0117549	319	0.00269194	329	2.93872e-06	320	3.11986e-07	331	5.87745e-06	320	6.24146e-07	331	2.93872e-05	320	3.12764e-06	331
Cephalophus jentinki	Endangered	decreasing	T	0.130893	130	0.0261785	32	0.0189407	23	0.117803	38	0.087122	64	0.0549749	29	0.0397723	24	0.0873053	25	0.0631622	22	0.130369	21	0.0943172	32
Cephalophus leucogaster	Least Concern	decreasing	T	0.0941477	198	0.00235369	267	0.00167903	210	0.0188295	267	0.0134411	245	4.70739e-06	291	3.35805e-06	266	9.41477e-06	291	6.7161e-06	266	4.70739e-05	291	3.35805e-05	267
Cephalophus monticola	Least Concern	stable	T	0.112668	162	0.00281671	242	0.00172787	206	0.0225337	242	0.016183	215	5.63342e-06	277	3.37162e-06	264	1.12668e-05	277	6.74357e-06	264	5.63342e-05	277	3.37314e-05	265
Cephalophus natalensis	Least Concern	decreasing	T	0.0610245	278	0.00152561	317	0.000233816	323	0.0122049	317	0.00314194	324	3.05122e-06	318	4.24486e-07	329	6.10245e-06	318	8.49146e-07	329	3.05122e-05	318	4.25264e-06	329
Cephalophus niger	Least Concern	decreasing	T	0.108349	167	0.00270872	247	0.00193181	196	0.0216698	248	0.0187555	199	5.41744e-06	281	4.12036e-06	252	1.08349e-05	281	8.81724e-06	252	5.41744e-05	281	4.79258e-05	249
Cephalophus nigrifrons	Least Concern	decreasing	T	0.0566655	292	0.00141664	323	0.000390912	307	0.0113331	323	0.0036145	322	2.83327e-06	324	7.6663e-07	321	5.66655e-06	324	1.53332e-06	322	2.83327e-05	324	7.66904e-06	322
Cephalophus ogilbyi	Least Concern	decreasing	T	0.0671237	256	0.00167809	308	0.000837001	275	0.0134247	308	0.00695584	303	3.35618e-06	313	1.6731e-06	305	6.71237e-06	313	3.3462e-06	305	3.35618e-05	313	1.6731e-05	307
Cephalophus rubidus	Endangered	decreasing	T	0.0790508	233	0.0158102	69	0.00877791	60	0.0711457	95	0.0432101	126	0.0332013	52	0.018189	46	0.0527269	53	0.0288867	48	0.0787346	56	0.0431444	68
Cephalophus rufilatus	Least Concern	decreasing	T	0.0516675	306	0.00129169	330	0.000265962	319	0.0103335	330	0.0026149	330	2.58337e-06	330	5.1673e-07	325	5.16675e-06	330	1.03352e-06	325	2.58337e-05	330	5.17004e-06	325
Cephalophus silvicultor	Least Concern	decreasing	T	0.102185	173	0.00255461	252	0.000992029	266	0.0204369	253	0.0186046	201	5.10923e-06	284	2.58209e-06	282	1.02185e-05	284	6.53054e-06	268	5.10923e-05	284	4.17698e-05	255
Cephalophus spadix	Endangered	decreasing	T	0.101565	177	0.0203129	43	0.0058403	96	0.0914081	62	0.0379357	136	0.0426571	36	0.0116742	56	0.0677436	35	0.0185416	59	0.101158	33	0.0277094	86
Cephalophus weynsi	Least Concern	decreasing	T	0.0995312	185	0.00248828	260	0.00139764	227	0.0199062	261	0.0121764	252	4.97656e-06	288	2.76815e-06	277	9.95312e-06	288	5.53641e-06	279	4.97656e-05	288	2.76863e-05	279
Cephalophus zebra	Vulnerable	decreasing	T	0.127801	133	0.0127801	84	0.011035	53	0.102241	47	0.08828	62	0.00639004	86	0.0055175	76	0.0127801	86	0.011035	78	0.0498423	84	0.0430365	69
Cephalorhynchus commersonii	Data Deficient	unknown	M	0.0587548	287	0.00217393	281	0.000683059	284	0.0176264	279	0.00813556	291	0.00011751	193	3.56172e-05	192	0.000293774	193	8.96724e-05	192	0.000587548	193	0.000181967	193
Cephalorhynchus eutropia	Near Threatened	decreasing	M	0.0464788	322	0.00232394	269	0.000299905	315	0.0185915	269	0.00499936	312	0.000185915	178	2.19972e-05	200	0.000464788	178	5.56224e-05	200	0.000929577	178	0.000113867	205
Cephalorhynchus heavisidii	Data Deficient	unknown	M	0.0615365	274	0.00227685	275	0.00111512	253	0.018461	273	0.00925345	284	0.000123073	190	6.0272e-05	180	0.000307683	190	0.000150681	180	0.000615365	190	0.000301372	182
Cephalorhynchus hectori	Endangered	decreasing	M	0.0659328	264	0.0131866	83	0.00621196	90	0.0593395	124	0.0292802	160	0.0276918	62	0.0130368	53	0.0439772	62	0.020704	55	0.0656691	71	0.0309179	83
Cervus albirostris	Vulnerable	unknown	T	0.104511	172	0.0104511	98	0.00611402	92	0.0836088	73	0.0524986	101	0.00522555	91	0.00304063	94	0.0104511	91	0.00608132	95	0.0407593	91	0.023719	91
Cervus dama	Least Concern	unknown	T	0.127266	134	0.00318165	225	0.00235253	179	0.0254532	226	0.0247622	178	6.36331e-06	265	5.14379e-06	243	1.27266e-05	265	1.12727e-05	243	6.36331e-05	265	6.29247e-05	238
Cervus duvaucelii	Vulnerable	decreasing	T	0.17096	77	0.017096	57	0.0157393	34	0.136768	23	0.126055	36	0.008548	76	0.00786965	64	0.017096	76	0.0157393	65	0.0666744	68	0.0613833	51
Cervus elaphus	Least Concern	increasing	T	0.090442	205	0.00226105	277	0.00120139	248	0.0180884	277	0.0131976	246	4.5221e-06	297	2.36687e-06	291	9.0442e-06	297	4.79319e-06	291	4.5221e-05	297	2.56937e-05	284
Cervus eldi	Endangered	decreasing	T	0.133421	127	0.0266843	31	0.010797	54	0.120079	36	0.1132	39	0.056037	28	0.0210153	39	0.0889921	24	0.0357842	44	0.132888	20	0.0743262	40
Cervus nippon	Least Concern	increasing	T	0.066522	259	0.00166305	309	0.000722234	283	0.0133044	309	0.00770056	295	3.3261e-06	314	1.43826e-06	308	6.6522e-06	314	2.87655e-06	309	3.3261e-05	314	1.43873e-05	310
Cervus unicolor	Vulnerable	decreasing	T	0.278467	16	0.0278467	28	0.0206592	19	0.222774	11	0.224594	10	0.0139234	70	0.0110907	57	0.0278467	70	0.0239664	52	0.108602	29	0.102761	30
Connochaetes gnou	Least Concern	increasing	T	0.144898	109	0.00362244	213	0.00189744	199	0.0289795	213	0.022194	184	7.24489e-06	256	3.56487e-06	260	1.44898e-05	256	7.18975e-06	260	7.24489e-05	256	3.64487e-05	260
Connochaetes taurinus	Least Concern	stable	T	0.124	140	0.00620001	148	0.002625	172	0.0496001	144	0.0280145	164	0.000496001	135	0.00020002	150	0.00124	135	0.0005001	150	0.00248	135	0.001001	152
Dama mesopotamica	Endangered	increasing	T	0.134695	125	0.026939	30	0.01891	24	0.121226	34	0.091735	60	0.056572	27	0.0392931	26	0.0898417	23	0.0624025	23	0.134156	19	0.0931986	33
Damaliscus lunatus	Least Concern	decreasing	T	0.11636	151	0.00290899	236	0.00152252	213	0.0232719	236	0.0135464	242	5.81799e-06	271	3.00009e-06	269	1.1636e-05	271	6.00036e-06	270	5.81799e-05	271	3.0009e-05	270
Damaliscus pygargus	Least Concern	stable	T	0.11636	152	0.00290899	237	0.00152252	214	0.0232719	237	0.0135464	243	5.81799e-06	272	3.00009e-06	270	1.1636e-05	272	6.00036e-06	271	5.81799e-05	272	3.0009e-05	271
Delphinapterus leucas	Near Threatened	unknown	M	0.204523	50	0.0102261	99	0.00570868	98	0.081809	75	0.0665845	78	0.00081809	122	0.000429236	126	0.00204523	122	0.00108204	125	0.00409045	122	0.00219393	128
Delphinus capensis	Data Deficient	unknown	M	0.055368	294	0.00204862	287	0.00054477	296	0.0166104	286	0.00499888	313	0.000110736	195	2.90647e-05	196	0.00027684	195	7.26637e-05	196	0.00055368	195	0.000145357	199
Delphinus delphis	Least Concern	unknown	M	0.049469	312	0.00123672	331	0.000222911	325	0.0098938	331	0.00236588	331	2.47345e-06	331	4.32377e-07	328	4.9469e-06	331	8.66954e-07	328	2.47345e-05	331	4.35331e-06	328
Delphinus tropicalis	Data Deficient	unknown	M	0.050539	310	0.00186994	298	0.000493551	300	0.0151617	298	0.00420286	319	0.000101078	201	2.6658e-05	198	0.000252695	201	6.6645e-05	197	0.00050539	201	0.000133291	200
Dorcatragus megalotis	Vulnerable	decreasing	T	0.169701	80	0.0169701	58	0.015	35	0.13576	24	0.120214	38	0.00848503	77	0.0075	67	0.0169701	77	0.015	69	0.0661832	70	0.0585	52
Elaphodus cephalophus	Near Threatened	decreasing	T	0.155248	100	0.00776241	124	0.0072243	77	0.0620993	115	0.0577944	94	0.000620993	129	0.000577944	118	0.00155248	129	0.00144486	118	0.00310496	129	0.00288972	120
Elaphurus davidianus	Critically Endangered	extinct in the wild	T	0.0952446	197	0.0380978	22	0.0335336	12	0.0942921	58	0.0830816	67	0.0923872	18	0.081319	9	0.0951493	20	0.0837502	15	0.0952446	41	0.083834	36
Eschrichtius robustus	Least Concern	stable	M	0.118061	147	0.00295152	233	0.00204287	187	0.0236121	234	0.0203984	193	5.90304e-06	269	4.40229e-06	249	1.18061e-05	269	9.51539e-06	247	5.90304e-05	269	5.23109e-05	244
Eubalaena australis	Least Concern	increasing	M	0.0696737	254	0.00174184	307	0.000129944	330	0.0139347	307	0.0123751	251	3.48368e-06	312	6.60405e-07	323	6.96737e-06	312	2.74037e-06	310	3.48368e-05	312	2.73641e-05	280
Eubalaena japonica	Endangered	unknown	M	0.0860682	214	0.0172136	55	0.00455662	126	0.0774614	85	0.0306889	153	0.0361486	46	0.00947181	59	0.0574075	46	0.0150435	68	0.0857239	49	0.0224827	93
Eudorcas albonotata	Least Concern	unknown	T	0.0653766	266	0.00163441	312	0.000466729	302	0.0130753	313	0.00999601	276	3.26883e-06	316	8.7423e-07	318	6.53765e-06	316	1.7653e-06	319	3.26883e-05	316	9.18565e-06	318
Eudorcas rufifrons	Vulnerable	decreasing	T	0.075901	238	0.0075901	127	0.00367231	140	0.0607208	117	0.0344227	143	0.00379505	102	0.00183115	103	0.0075901	102	0.00366231	104	0.0296014	102	0.0142833	102
Eudorcas thomsonii	Near Threatened	decreasing	T	0.0653766	267	0.00326883	223	0.000901704	271	0.0261506	223	0.0134758	244	0.000261506	165	6.96003e-05	179	0.000653765	165	0.000174015	179	0.00130753	165	0.000348466	180
Feresa attenuata	Data Deficient	unknown	M	0.0687979	255	0.00254552	256	0.00136439	229	0.0206394	252	0.0111327	264	0.000137596	185	7.375e-05	177	0.000343989	185	0.000184375	177	0.000687979	185	0.00036875	178
Gazella bennettii	Least Concern	stable	T	0.204801	49	0.00512002	167	0.00424168	131	0.0409601	168	0.0361363	139	1.024e-05	227	8.48046e-06	222	2.04801e-05	227	1.6961e-05	222	0.0001024	227	8.48101e-05	221
Gazella cuvieri	Endangered	unknown	T	0.0762149	236	0.015243	70	0.00278303	169	0.0685934	101	0.0996604	49	0.0320102	53	0.0065179	71	0.0508353	54	0.0139559	70	0.07591	57	0.0556505	55
Gazella dama	Critically Endangered	decreasing	T	0.123128	141	0.0492512	11	0.0254491	15	0.121897	33	0.089686	61	0.119434	7	0.0603556	16	0.123005	13	0.0634503	21	0.123128	23	0.0710106	42
Gazella dorcas	Vulnerable	decreasing	T	0.0836777	221	0.00836777	118	0.00535589	110	0.0669422	104	0.0622458	85	0.00418389	101	0.00267812	96	0.00836777	101	0.00536606	98	0.0326343	101	0.0229728	92
Gazella gazella	Vulnerable	decreasing	T	0.0724001	247	0.00724001	131	0.00370619	139	0.0579201	126	0.0612562	88	0.00362001	104	0.00185708	102	0.00724001	104	0.00379201	103	0.028236	104	0.0204685	96
Gazella granti	Least Concern	decreasing	T	0.101025	180	0.00252562	258	0.00133723	231	0.020205	258	0.0192596	198	5.05125e-06	286	2.68954e-06	278	1.01025e-05	286	5.59643e-06	277	5.05125e-05	286	3.41202e-05	264
Gazella leptoceros	Endangered	decreasing	T	0.0742099	243	0.014842	72	0.00238203	178	0.0667889	105	0.0978559	53	0.0311681	54	0.0056758	75	0.049498	55	0.0126185	73	0.073913	58	0.0536535	59
Gazella soemmerringii	Vulnerable	decreasing	T	0.093314	200	0.0093314	108	0.00418839	132	0.0746512	87	0.0542579	99	0.0046657	96	0.00280842	95	0.0093314	96	0.00569194	96	0.0363924	96	0.0222152	94
Gazella spekei	Endangered	decreasing	T	0.0664689	260	0.0132938	82	0.00555388	103	0.059822	123	0.0644987	81	0.0279169	60	0.0116909	55	0.0443347	61	0.0189701	58	0.066203	69	0.0388622	73
Gazella subgutturosa	Vulnerable	decreasing	T	0.0889209	207	0.00889209	111	0.00300689	163	0.0711367	96	0.105975	45	0.00444604	97	0.00202251	101	0.00889209	97	0.00627665	94	0.0346791	97	0.0485372	64
Giraffa camelopardalis	Least Concern	decreasing	T	0.287733	13	0.00719332	132	0.0066256	87	0.0575466	127	0.0559211	97	1.43866e-05	214	1.31554e-05	208	2.87733e-05	214	2.63358e-05	208	0.000143866	214	0.000131887	201
Globicephala macrorhynchus	Data Deficient	unknown	M	0.0500771	311	0.00185285	301	0.000349482	313	0.0150231	299	0.00413461	320	0.000100154	202	1.78886e-05	204	0.000250385	202	4.49335e-05	204	0.000500771	202	9.05742e-05	216
Globicephala melas	Data Deficient	unknown	M	0.0487061	317	0.00180212	303	0.000298755	316	0.0146118	303	0.00372331	321	9.74121e-05	204	1.51466e-05	207	0.00024353	204	3.80785e-05	207	0.000487061	204	7.68642e-05	224
Grampus griseus	Least Concern	unknown	M	0.0796617	231	0.00199154	295	0.00124575	246	0.0159323	295	0.00999102	277	3.98308e-06	306	2.4915e-06	288	7.96616e-06	306	4.983e-06	288	3.98308e-05	306	2.4915e-05	290
Hemitragus hylocrius	Endangered	decreasing	T	0.0953221	194	0.0190644	48	0.0147754	37	0.0857899	69	0.0665458	79	0.0400353	41	0.0310283	29	0.0635798	40	0.049276	29	0.0949408	42	0.0735815	41
Hemitragus jayakari	Endangered	decreasing	T	0.0816646	226	0.0163329	62	0.013142	45	0.0734982	89	0.0698987	76	0.0342992	49	0.0272395	31	0.0544703	50	0.0438285	35	0.081338	53	0.0703802	43
Hemitragus jemlahicus	Near Threatened	decreasing	T	0.0961787	193	0.00480894	176	0.0039874	136	0.0384715	176	0.0319159	150	0.000384715	145	0.000318992	131	0.000961787	145	0.00079748	131	0.00192357	145	0.00159496	133
Hexaprotodon liberiensis	Endangered	decreasing	T,F	0.359832	7	0.0719665	4	0.0251776	16	0.323849	4	0.476255	3	0.15113	6	0.0407744	23	0.240008	4	0.0839673	14	0.358393	2	0.291791	4
Hippocamelus antisensis	Vulnerable	decreasing	T	0.0989745	187	0.00989745	104	0.00551354	105	0.0791796	81	0.0779889	69	0.00494873	94	0.00324809	92	0.00989745	94	0.00763919	86	0.0386001	94	0.0358019	76
Hippocamelus bisulcus	Endangered	decreasing	T	0.0982595	189	0.0196519	46	0.00994204	58	0.0884336	66	0.0819169	68	0.041269	39	0.0198624	43	0.0655391	38	0.0330827	46	0.0978665	36	0.062793	49
Hippopotamus amphibius	Vulnerable	decreasing	T,F	0.381423	6	0.0381423	20	0.0205091	20	0.305139	5	0.4867	2	0.0190712	69	0.0165919	48	0.0381423	65	0.0474139	30	0.148755	15	0.258836	5
Hippotragus equinus	Least Concern	decreasing	T	0.105656	170	0.00264139	249	0.00116132	250	0.0211311	250	0.0126674	250	5.28278e-06	282	2.20838e-06	293	1.05656e-05	282	4.41722e-06	293	5.28278e-05	282	2.21044e-05	294
Hippotragus niger	Least Concern	stable	T	0.200259	54	0.00500646	172	0.0035264	149	0.0400517	172	0.031588	152	1.00129e-05	230	6.93853e-06	229	2.00259e-05	230	1.38775e-05	232	0.000100129	230	6.94059e-05	231
Hydropotes inermis	Vulnerable	decreasing	T	0.161847	91	0.0161847	64	0.0124939	48	0.129478	27	0.102375	48	0.00809237	79	0.00624465	73	0.0161847	79	0.0124893	74	0.0631205	73	0.0487083	63
Hyemoschus aquaticus	Endangered	decreasing	T	0.253013	28	0.0506026	10	0.05	4	0.227712	10	0.225	9	0.106266	12	0.105	4	0.16876	8	0.16675	5	0.252001	7	0.249	7
Hylochoerus meinertzhageni	Least Concern	decreasing	T	0.0855499	216	0.00213875	283	0.00125	245	0.01711	283	0.0100049	275	4.27749e-06	300	2.5e-06	287	8.55499e-06	300	5e-06	287	4.27749e-05	300	2.5e-05	289
Hyperoodon ampullatus	Data Deficient	unknown	M	0.271927	23	0.0100613	103	0.00593705	94	0.0815781	76	0.0558999	98	0.000543854	133	0.000314884	132	0.00135964	133	0.000787239	132	0.00271927	133	0.00157495	134
Hyperoodon planifrons	Least Concern	unknown	M	0.182051	64	0.00455128	182	0.00180092	202	0.0364102	182	0.0221811	186	9.10255e-06	235	3.38981e-06	263	1.82051e-05	235	6.81518e-06	263	9.10255e-05	235	3.43738e-05	263
Indopacetus pacificus	Data Deficient	unknown	M	0.182479	63	0.00675171	141	0.00470041	125	0.0547436	137	0.0396807	131	0.000364957	149	0.000253924	143	0.000912393	149	0.00063481	142	0.00182479	149	0.00126962	144
Inia geoffrensis	Data Deficient	unknown	F	0.471854	4	0.0174586	54	0.0144858	40	0.141556	21	0.155888	22	0.000943708	118	0.000771677	113	0.00235927	118	0.0019743	112	0.00471854	118	0.00446738	113
Kobus ellipsiprymnus	Least Concern	decreasing	T	0.129895	131	0.00324738	224	0.0016586	211	0.0259791	224	0.0185166	202	6.49477e-06	264	3.15146e-06	268	1.29895e-05	264	6.34615e-06	269	6.49477e-05	264	3.2091e-05	269
Kobus kob	Least Concern	decreasing	T	0.167584	83	0.00418959	193	0.00309367	161	0.0335167	193	0.0263083	176	8.37918e-06	244	6.17769e-06	235	1.67584e-05	244	1.23556e-05	239	8.37918e-05	244	6.17861e-05	240
Kobus leche	Least Concern	stable	T	0.117061	149	0.00292652	235	0.00141015	226	0.0234121	235	0.0206885	192	5.85303e-06	270	3.4273e-06	262	1.17061e-05	270	8.23946e-06	255	5.85303e-05	270	5.04275e-05	245
Kobus megaceros	Endangered	decreasing	T	0.128121	132	0.0256241	33	0.0114971	50	0.115309	40	0.0621425	86	0.0538107	30	0.0235464	35	0.0854565	26	0.0373958	42	0.127608	22	0.0558637	54
Kobus vardoni	Near Threatened	decreasing	T	0.230248	35	0.0115124	91	0.00824477	67	0.0920993	59	0.071206	74	0.000920993	119	0.00065239	116	0.00230248	119	0.00163101	116	0.00460497	119	0.0032626	118
Kogia breviceps	Data Deficient	unknown	M	0.261201	25	0.00966444	107	0.00473226	121	0.0783603	84	0.060886	89	0.000522402	134	0.000241364	145	0.00130601	134	0.000606548	144	0.00261201	134	0.00122628	145
Kogia simus	Data Deficient	unknown	M	0.306031	10	0.0113232	93	0.00639097	89	0.0918093	60	0.074335	73	0.000612062	130	0.000331024	129	0.00153016	130	0.000830698	129	0.00306031	130	0.00167458	131
Lagenodelphis hosei	Least Concern	unknown	M	0.0880629	211	0.00220157	279	0.00147805	222	0.0176126	280	0.0118244	260	4.40314e-06	298	2.9561e-06	271	8.80629e-06	298	5.9122e-06	272	4.40314e-05	298	2.9561e-05	272
Lagenorhynchus acutus	Least Concern	unknown	M	0.078039	235	0.00195098	297	0.000160754	328	0.0156078	297	0.00492068	314	3.90195e-06	308	1.9196e-07	332	7.8039e-06	308	3.84438e-07	332	3.90195e-05	308	1.94296e-06	332
Lagenorhynchus albirostris	Least Concern	unknown	M	0.081491	227	0.00203728	288	0.000247054	322	0.0162982	288	0.00561108	308	4.07455e-06	304	3.6456e-07	330	8.1491e-06	304	7.29638e-07	330	4.07455e-05	304	3.66896e-06	330
Lagenorhynchus australis	Data Deficient	unknown	M	0.0579522	290	0.00214423	282	0.000668424	285	0.0173857	282	0.00654095	304	0.000115905	194	3.50781e-05	193	0.000289761	194	8.77006e-05	193	0.000579523	194	0.000175485	195
Lagenorhynchus cruciger	Least Concern	unknown	M	0.0559173	293	0.00139793	324	0.000407093	306	0.0111834	324	0.00438015	318	2.79586e-06	325	7.7726e-07	320	5.59173e-06	325	1.56085e-06	321	2.79586e-05	325	7.857e-06	321
Lagenorhynchus obliquidens	Least Concern	unknown	M	0.0456522	323	0.00114131	333	0.00029525	317	0.00913045	333	0.00292968	327	2.28261e-06	333	5.71676e-07	324	4.56523e-06	333	1.14658e-06	324	2.28261e-05	333	5.75979e-06	324
Lagenorhynchus obscurus	Data Deficient	unknown	M	0.0616722	273	0.00228187	274	0.00102493	262	0.0185017	271	0.00887688	287	0.000123345	189	5.48651e-05	181	0.000308361	189	0.000137165	181	0.000616723	189	0.000274374	183
Lama glama	Data Deficient	stable	T	0.18848	60	0.00697376	135	0.00138105	228	0.056544	130	0.0143601	235	0.00037696	147	7.28246e-05	178	0.000942399	147	0.000182071	178	0.0018848	147	0.000364287	179
Lama guanicoe	Least Concern	stable	T	0.170069	79	0.00425173	191	0.000483858	301	0.0340139	191	0.00703699	302	8.50347e-06	242	9.03641e-07	317	1.70069e-05	242	1.81821e-06	318	8.50347e-05	242	9.18206e-06	319
Lipotes vexillifer	Critically Endangered	unknown	F	0.706396	1	0.282558	1	0.269269	1	0.699332	1	0.679536	1	0.685204	1	0.652781	1	0.705689	1	0.67232	1	0.706396	1	0.673183	1
Lissodelphis borealis	Least Concern	unknown	M	0.0580629	289	0.00145157	321	0.00036225	311	0.0116126	321	0.0047465	316	2.90314e-06	322	6.63013e-07	322	5.80629e-06	322	1.33657e-06	323	2.90314e-05	322	6.77068e-06	323
Lissodelphis peronii	Data Deficient	unknown	M	0.0637939	269	0.00236037	266	0.000732577	281	0.0191382	265	0.0077848	294	0.000127588	188	3.78455e-05	190	0.000318969	188	9.46226e-05	190	0.000637939	188	0.000189386	191
Litocranius walleri	Near Threatened	decreasing	T	0.213764	46	0.0106882	95	0.00963334	59	0.0855057	71	0.077495	70	0.000855057	121	0.000770664	114	0.00213764	121	0.00192666	113	0.00427528	121	0.00385332	117
Madoqua guentheri	Least Concern	stable	T	0.114566	157	0.00286416	238	0.000936421	269	0.0229133	238	0.010884	266	5.72832e-06	273	1.75958e-06	303	1.14566e-05	273	3.51961e-06	303	5.72832e-05	273	1.76162e-05	305
Madoqua kirkii	Least Concern	stable	T	0.158675	98	0.00396689	200	0.00203915	188	0.0317351	200	0.0197058	195	7.93377e-06	249	3.96503e-06	254	1.58675e-05	249	7.93051e-06	257	7.93377e-05	249	3.96707e-05	257
Madoqua piacentinii	Data Deficient	decreasing	T	0.124024	138	0.0045889	180	0.00333005	155	0.0372073	180	0.0272182	168	0.000248049	167	0.00018	156	0.000620122	167	0.00045	156	0.00124024	167	0.0009	157
Madoqua saltiana	Least Concern	stable	T	0.124024	139	0.00310061	228	0.00225005	183	0.0248049	229	0.0182182	204	6.20122e-06	267	4.5e-06	247	1.24024e-05	267	9e-06	250	6.20122e-05	267	4.5e-05	252
Mazama americana	Data Deficient	unknown	T	0.0417861	326	0.00154608	315	0.000742054	279	0.0125358	315	0.0072263	300	8.35722e-05	210	4.0003e-05	186	0.00020893	209	0.000100037	188	0.000417861	209	0.000200585	189
Mazama bororo	Vulnerable	decreasing	T	0.0417861	327	0.00417861	194	0.00107605	259	0.0334289	194	0.0140263	237	0.0020893	112	0.000502003	122	0.00417861	112	0.00101004	127	0.0162966	112	0.00397859	115
Mazama bricenii	Vulnerable	decreasing	T	0.0367861	329	0.00367861	206	0.002	191	0.0294289	206	0.0161463	217	0.0018393	113	0.001	108	0.00367861	113	0.002	107	0.0143466	113	0.0078	107
Mazama chunyi	Vulnerable	decreasing	T	0.0367861	330	0.00367861	207	0.002	192	0.0294289	207	0.0161463	218	0.0018393	114	0.001	109	0.00367861	114	0.002	108	0.0143466	114	0.0078	108
Mazama gouazoupira	Least Concern	decreasing	T	0.111194	164	0.00277985	244	0.00147049	223	0.0222388	245	0.0148403	227	5.5597e-06	279	2.88645e-06	274	1.11194e-05	279	5.77314e-06	275	5.5597e-05	279	2.88771e-05	276
Mazama nana	Data Deficient	unknown	T	0.0417861	328	0.00154608	316	0.000446054	303	0.0125358	316	0.0090263	286	8.35722e-05	209	2.2003e-05	199	0.00020893	210	6.00375e-05	198	0.000417861	210	0.000178585	194
Mazama nemorivaga	Least Concern	decreasing	T	0.083467	222	0.00208668	285	0.00077731	276	0.0166934	285	0.0092949	283	4.17335e-06	302	1.5001e-06	307	8.3467e-06	302	3.00044e-06	308	4.17335e-05	302	1.50136e-05	309
Mazama pandora	Vulnerable	decreasing	T	0.0367861	331	0.00367861	208	0.002	193	0.0294289	208	0.0161463	219	0.0018393	115	0.001	110	0.00367861	115	0.002	109	0.0143466	115	0.0078	109
Mazama rufina	Vulnerable	decreasing	T	0.0367861	332	0.00367861	209	0.002	194	0.0294289	209	0.0161463	220	0.0018393	116	0.001	111	0.00367861	116	0.002	110	0.0143466	116	0.0078	110
Mazama temama	Data Deficient	decreasing	T	0.0367861	333	0.00136108	326	0.00074	280	0.0110358	325	0.0061463	306	7.35722e-05	211	4e-05	187	0.00018393	211	0.0001	189	0.000367861	211	0.0002	190
Megamuntiacus vuquangensis	Endangered	decreasing	T	0.087332	213	0.0174664	53	0.00873911	62	0.0785988	82	0.0493774	110	0.0366795	45	0.0177327	47	0.0582505	45	0.0282456	50	0.0869827	48	0.0423876	71
Megaptera novaeangliae	Least Concern	increasing	M	0.146859	105	0.00367148	210	0.00257624	175	0.0293718	210	0.026847	172	7.34295e-06	253	5.63435e-06	241	1.46859e-05	253	1.23507e-05	240	7.34295e-05	253	6.89599e-05	232
Mesoplodon bidens	Data Deficient	unknown	M	0.146685	107	0.00542735	165	0.00311753	160	0.0440056	160	0.0295992	157	0.00029337	158	0.00016542	158	0.000733426	158	0.000414196	158	0.00146685	158	0.00083056	160
Mesoplodon bowdoini	Data Deficient	unknown	M	0.14265	111	0.00527804	166	0.00407	134	0.0427949	165	0.0330003	145	0.000285299	159	0.00022	148	0.000713248	159	0.00055	148	0.0014265	159	0.0011	150
Mesoplodon carlhubbsi	Data Deficient	unknown	M	0.114962	155	0.00425358	190	0.00340063	152	0.0344885	188	0.0275727	167	0.000229923	171	0.000183818	155	0.000574808	171	0.000459545	155	0.00114962	171	0.00091909	156
Mesoplodon densirostris	Data Deficient	unknown	M	0.148408	103	0.00549109	161	0.00360636	146	0.0445224	159	0.0293737	158	0.000296816	157	0.000194938	151	0.00074204	157	0.000487345	151	0.00148408	157	0.00097469	153
Mesoplodon europaeus	Data Deficient	unknown	M	0.183893	61	0.00680405	140	0.00473475	120	0.055168	136	0.0409624	129	0.000367787	148	0.00025366	144	0.000919466	148	0.000634637	143	0.00183893	148	0.0012709	143
Mesoplodon ginkgodens	Data Deficient	unknown	M	0.221157	41	0.00818282	121	0.00611352	93	0.0663472	108	0.0521416	103	0.000442315	140	0.000328188	130	0.00110579	140	0.000820957	130	0.00221157	140	0.00164354	132
Mesoplodon grayi	Data Deficient	unknown	M	0.136299	120	0.00504306	170	0.00185827	201	0.0408897	169	0.0194323	197	0.000272598	162	9.70517e-05	168	0.000681495	162	0.000243356	168	0.00136299	162	0.000489133	169
Mesoplodon hectori	Data Deficient	unknown	M	0.164048	86	0.00606979	153	0.00478625	119	0.0492145	146	0.0388088	135	0.000328097	153	0.000258716	141	0.000820242	153	0.00064679	140	0.00164048	153	0.00129358	141
Mesoplodon layardii	Data Deficient	unknown	M	0.175195	69	0.00648222	142	0.0054676	107	0.0525585	138	0.0443319	122	0.00035039	150	0.000295546	136	0.000875976	150	0.000738865	136	0.00175195	150	0.00147773	138
Mesoplodon mirus	Data Deficient	unknown	M	0.160162	93	0.00592598	158	0.00435011	130	0.0480485	153	0.0362128	137	0.000320323	155	0.000235044	147	0.000800809	155	0.000587614	146	0.00160162	155	0.00117526	147
Mesoplodon perrini	Data Deficient	unknown	M	0.20787	47	0.00769119	125	0.0045064	127	0.062361	114	0.0409036	130	0.00041574	142	0.000240194	146	0.00103935	142	0.000601211	145	0.0020787	142	0.00120484	146
Mesoplodon peruvianus	Data Deficient	unknown	M	0.238661	33	0.00883048	112	0.00559986	100	0.0715984	93	0.0499805	107	0.000477323	136	0.000299112	134	0.00119331	136	0.000748548	135	0.00238661	136	0.00149965	137
Mesoplodon stejnegeri	Data Deficient	unknown	M	0.217271	45	0.00803905	122	0.00480843	118	0.0651815	111	0.0435635	125	0.000434543	141	0.000256332	142	0.00108636	141	0.000641598	141	0.00217271	141	0.00128575	142
Mesoplodon traversii	Data Deficient	unknown	M	0.205622	48	0.00760802	126	0.0052982	111	0.0616867	116	0.0472803	112	0.000411244	143	0.000283294	138	0.00102811	143	0.000708881	139	0.00205622	143	0.00141993	140
Monodon monoceros	Near Threatened	unknown	M	0.171458	75	0.00857288	116	0.00405543	135	0.068583	102	0.0533585	100	0.00068583	124	0.000296976	135	0.00171458	124	0.000751393	134	0.00342915	124	0.00153263	135
Moschiola indica	Least Concern	unknown	T	0.278355	17	0.00695888	136	0.00125938	238	0.055671	132	0.0148053	228	1.39178e-05	216	2.5e-06	284	2.78355e-05	216	5e-06	284	0.000139178	216	2.50001e-05	286
Moschiola kathygre	Least Concern	unknown	T	0.278355	18	0.00695888	137	0.00125938	239	0.055671	133	0.0148053	229	1.39178e-05	217	2.5e-06	285	2.78355e-05	217	5e-06	285	0.000139178	217	2.50001e-05	287
Moschiola meminna	Least Concern	unknown	T	0.278355	19	0.00695888	138	0.00125938	240	0.055671	134	0.0148053	230	1.39178e-05	218	2.5e-06	286	2.78355e-05	218	5e-06	286	0.000139178	218	2.50001e-05	288
Moschus anhuiensis	Endangered	decreasing	T	0.101009	182	0.0202019	45	0.00816447	69	0.0909084	65	0.195522	14	0.0424239	38	0.0205643	42	0.0673732	37	0.0435995	37	0.100605	35	0.20976	10
Moschus berezovskii	Endangered	decreasing	T	0.101016	181	0.0202032	44	0.00816577	68	0.0909142	64	0.195528	13	0.0424267	37	0.020567	41	0.0673776	36	0.0436038	36	0.100612	34	0.209767	9
Moschus chrysogaster	Endangered	decreasing	T	0.0826311	224	0.0165262	61	0.00544195	108	0.074368	88	0.176424	15	0.0347051	48	0.0123283	54	0.0551149	49	0.0282536	49	0.0823006	52	0.191169	11
Moschus cupreus	Endangered	decreasing	T	0.0670747	258	0.0134149	81	0.0013158	233	0.0603672	121	0.169455	18	0.0281714	59	0.00482152	80	0.0447388	60	0.019339	57	0.0668064	66	0.186149	14
Moschus fuscus	Endangered	decreasing	T	0.0741344	244	0.0148269	73	0.0030243	162	0.066721	106	0.174029	16	0.0311364	55	0.00795268	63	0.0494477	56	0.0234974	53	0.0738379	59	0.190739	12
Moschus leucogaster	Endangered	decreasing	T	0.0671172	257	0.0134234	80	0.0013243	232	0.0604054	120	0.169493	17	0.0281892	58	0.00483937	79	0.0447671	59	0.0193674	56	0.0668487	65	0.186191	13
Moschus moschiferus	Vulnerable	decreasing	T	0.171211	76	0.0171211	56	0.0127598	47	0.136969	22	0.219113	11	0.00856055	75	0.00645456	72	0.0171211	75	0.0151823	67	0.0667723	67	0.154576	19
Muntiacus atherodes	Least Concern	decreasing	T	0.0542151	297	0.00135538	327	0.001	265	0.010843	327	0.00800001	293	2.71076e-06	327	2e-06	301	5.42151e-06	327	4e-06	301	2.71076e-05	327	2e-05	303
Muntiacus crinifrons	Vulnerable	decreasing	T	0.101584	176	0.0101584	101	0.00519947	114	0.0812668	77	0.0505176	106	0.00507918	92	0.00252823	100	0.0101584	92	0.00506872	100	0.0396176	92	0.0198477	98
Muntiacus feae	Data Deficient	unknown	T	0.0727305	246	0.00269103	248	0.000951483	267	0.0218192	247	0.0166202	213	0.000145461	183	4.73441e-05	182	0.000363653	183	0.000128571	182	0.000727305	183	0.00037558	177
Muntiacus gongshanensis	Data Deficient	decreasing	T	0.0542151	298	0.00200596	290	0.00148	216	0.0162645	289	0.012	254	0.00010843	196	8e-05	172	0.000271076	196	0.0002	172	0.000542151	196	0.0004	172
Muntiacus montanus	Data Deficient	unknown	T	0.0542151	299	0.00200596	291	0.00148	217	0.0162645	290	0.012	255	0.00010843	197	8e-05	173	0.000271076	197	0.0002	173	0.000542151	197	0.0004	173
Muntiacus muntjak	Least Concern	decreasing	T	0.0926968	201	0.00231742	270	0.00105951	260	0.0185394	270	0.010252	270	4.63484e-06	293	2.06733e-06	296	9.26968e-06	293	4.13486e-06	296	4.63484e-05	293	2.06826e-05	298
Muntiacus puhoatensis	Data Deficient	decreasing	T	0.0542151	300	0.00200596	292	0.00148	218	0.0162645	291	0.012	256	0.00010843	198	8e-05	174	0.000271076	198	0.0002	174	0.000542151	198	0.0004	174
Muntiacus putaoensis	Data Deficient	decreasing	T	0.0851955	217	0.00315223	226	0.00179181	205	0.0255587	225	0.0234546	182	0.000170391	179	0.000115395	163	0.000425978	179	0.000340525	161	0.000851955	179	0.00081968	161
Muntiacus reevesi	Least Concern	decreasing	T	0.0743766	241	0.00185942	299	0.00134373	230	0.0148753	300	0.0107731	267	3.71883e-06	309	2.68745e-06	279	7.43766e-06	309	5.3749e-06	280	3.71883e-05	309	2.68745e-05	281
Muntiacus rooseveltorum	Data Deficient	decreasing	T	0.0542151	301	0.00200596	293	0.00148	219	0.0162645	292	0.012	257	0.00010843	199	8e-05	175	0.000271076	199	0.0002	175	0.000542151	199	0.0004	175
Muntiacus truongsonensis	Data Deficient	decreasing	T	0.0542151	302	0.00200596	294	0.00148	220	0.0162645	293	0.012	258	0.00010843	200	8e-05	176	0.000271076	200	0.0002	176	0.000542151	200	0.0004	176
Muntiacus vaginalis	Least Concern	decreasing	T	0.0913523	204	0.00228381	273	0.0010259	261	0.0182705	276	0.00998312	278	4.56761e-06	296	2.0001e-06	300	9.13523e-06	296	4.00041e-06	300	4.56761e-05	296	2.00104e-05	302
Naemorhedus baileyi	Vulnerable	decreasing	T	0.135456	123	0.0135456	78	0.00787975	71	0.108365	43	0.106524	42	0.00677281	84	0.00390985	84	0.0135456	84	0.00787884	84	0.0528279	81	0.0350974	78
Naemorhedus caudatus	Vulnerable	decreasing	T	0.136289	121	0.0136289	77	0.00796305	70	0.109031	42	0.107191	41	0.00681446	83	0.0039515	83	0.0136289	83	0.00796214	83	0.0531528	80	0.0354223	77
Naemorhedus goral	Near Threatened	decreasing	T	0.227473	38	0.0113737	92	0.00876095	61	0.0909892	63	0.097896	52	0.000909892	120	0.000681014	115	0.00227473	120	0.00175219	115	0.00454946	120	0.00408038	114
Naemorhedus griseus	Vulnerable	decreasing	T	0.135456	124	0.0135456	79	0.00787975	72	0.108365	44	0.106524	43	0.00677281	85	0.00390985	85	0.0135456	85	0.00787884	85	0.0528279	82	0.0350974	79
Neophocaena phocaenoides	Vulnerable	decreasing	F,M	0.226331	39	0.0226331	39	0.0169575	31	0.181064	16	0.136257	30	0.0113165	73	0.00847875	61	0.0226331	73	0.0169575	61	0.0882689	46	0.0661343	46
Neotragus batesi	Least Concern	stable	T	0.217589	42	0.00543973	162	0.00362193	143	0.0435178	162	0.0302416	154	1.08795e-05	224	7.23928e-06	225	2.17589e-05	224	1.44786e-05	226	0.000108795	224	7.23928e-05	227
Neotragus moschatus	Least Concern	stable	T	0.217589	43	0.00543973	163	0.00362193	144	0.0435178	163	0.0302416	155	1.08795e-05	225	7.23928e-06	226	2.17589e-05	225	1.44786e-05	227	0.000108795	225	7.23928e-05	228
Neotragus pygmaeus	Least Concern	decreasing	T	0.217589	44	0.00543973	164	0.00362193	145	0.0435178	164	0.0302416	156	1.08795e-05	226	7.23928e-06	227	2.17589e-05	226	1.44786e-05	228	0.000108795	226	7.23928e-05	229
Odocoileus hemionus	Least Concern	stable	T	0.147154	104	0.00367886	205	0.00285285	168	0.0294309	205	0.0241722	181	7.35772e-06	252	5.6581e-06	240	1.47154e-05	252	1.13164e-05	242	7.35772e-05	252	5.65895e-05	242
Odocoileus virginianus	Least Concern	stable	T	0.113363	160	0.00283408	240	0.00200808	189	0.0226727	240	0.0174141	210	5.66817e-06	275	3.96855e-06	253	1.13363e-05	275	7.93728e-06	256	5.66817e-05	275	3.9694e-05	256
Okapia johnstoni	Near Threatened	stable	T	0.32317	9	0.0161585	65	0.014971	36	0.129268	28	0.122684	37	0.00129268	117	0.00119352	106	0.0032317	117	0.00298382	105	0.0064634	117	0.00596798	112
Orcaella brevirostris	Vulnerable	decreasing	F,M	0.101202	179	0.0101202	102	0.00716119	78	0.0809617	78	0.0612867	87	0.00506011	93	0.00354735	89	0.0101202	93	0.0071004	90	0.0394688	93	0.0277286	85
Orcinus orca	Data Deficient	unknown	M	0.108322	168	0.00400792	196	0.00295737	164	0.0324966	196	0.0279682	165	0.000216644	172	0.000157958	159	0.000541611	172	0.000399644	159	0.00108322	172	0.000854382	159
Oreamnos americanus	Least Concern	stable	T	0.257106	27	0.00642766	144	0.00571106	97	0.0514212	140	0.0517038	104	1.28553e-05	220	1.18821e-05	209	2.57106e-05	220	2.47972e-05	210	0.000128553	220	0.000130866	202
Oreotragus oreotragus	Least Concern	stable	T	0.242865	31	0.00607163	152	0.00588435	95	0.0485731	151	0.0470748	113	1.21433e-05	222	1.17687e-05	210	2.42865e-05	222	2.35374e-05	212	0.000121433	222	0.000117687	204
Oryx beisa	Near Threatened	decreasing	T	0.0702669	252	0.00351335	216	0.00113454	251	0.0281068	216	0.0221829	185	0.000281068	160	0.000125778	162	0.000702669	160	0.000319133	162	0.00140534	160	0.000639685	163
Oryx dammah	Critically Endangered	extinct in the wild	T	0.0702669	253	0.0281068	26	0.00672054	85	0.0695643	100	0.0315993	151	0.0681589	22	0.0155431	51	0.0701967	33	0.0161036	63	0.0702669	64	0.0162805	101
Oryx gazella	Least Concern	stable	T	0.0924739	202	0.00231185	271	0.00117102	249	0.0184948	272	0.0187082	200	4.6237e-06	294	2.32007e-06	292	9.24739e-06	294	4.7076e-06	292	4.6237e-05	294	2.43581e-05	292
Oryx leucoryx	Endangered	decreasing	T	0.0962999	192	0.01926	47	0.0114155	51	0.0866699	67	0.0591383	91	0.040446	40	0.0239585	34	0.064232	39	0.0380484	41	0.0959147	39	0.0568169	53
Ourebia ourebi	Least Concern	decreasing	T	0.200574	53	0.00501434	171	0.00398406	137	0.0401147	171	0.0361463	138	1.00287e-05	229	7.84529e-06	223	2.00574e-05	229	1.57225e-05	223	0.000100287	229	7.88787e-05	223
Ovibos moschatus	Least Concern	stable	T	0.1418	113	0.00354499	215	0.00276644	170	0.0283599	215	0.025886	177	7.08998e-06	258	5.53128e-06	242	1.418e-05	258	1.10658e-05	244	7.08998e-05	258	5.63938e-05	243
Ovis ammon ammon	Near Threatened	decreasing	T	0.0612168	276	0.00306084	230	0.000354654	312	0.0244867	230	0.012	259	0.000244867	168	2.04748e-05	201	0.000612168	168	5.38101e-05	201	0.00122434	168	0.00011937	203
Ovis aries	Data Deficient	stable	T	0.066236	262	0.00245073	264	0.00190665	198	0.0198708	262	0.0154723	222	0.000132472	187	0.000103062	164	0.00033118	187	0.000257655	164	0.00066236	187	0.00051531	165
Ovis canadensis canadensis	Least Concern	stable	T	0.059463	284	0.00148657	318	0.000261463	320	0.0118926	318	0.00299685	326	2.97315e-06	319	5.05931e-07	326	5.9463e-06	319	1.01192e-06	326	2.97315e-05	319	5.06211e-06	326
Ovis dalli	Least Concern	stable	T	0.101235	178	0.00253087	257	0.00130576	235	0.020247	257	0.0113513	261	5.06175e-06	285	2.59453e-06	281	1.01235e-05	285	5.18912e-06	282	5.06175e-05	285	2.59481e-05	283
Ovis nivicola	Least Concern	unknown	T	0.0781364	234	0.00195341	296	0.000875728	274	0.0156273	296	0.00747645	297	3.90682e-06	307	1.74995e-06	304	7.81365e-06	307	3.4999e-06	304	3.90682e-05	307	1.74995e-05	306
Ovis vignei	Vulnerable	decreasing	T	0.0623328	270	0.00623328	146	0.00261637	173	0.0498662	142	0.0244864	179	0.00311664	105	0.00130477	105	0.00623328	105	0.00260977	106	0.0243098	105	0.0101813	103
Ozotoceros bezoarticus	Near Threatened	decreasing	T	0.076075	237	0.00380375	203	0.00231139	181	0.03043	203	0.0267713	173	0.0003043	156	0.000185022	154	0.00076075	156	0.000475233	154	0.0015215	156	0.00112897	148
Pantholops hodgsoni	Endangered	decreasing	T	0.192491	56	0.0384982	19	0.0313012	13	0.173242	17	0.147603	24	0.0808463	20	0.0652941	14	0.128392	12	0.103695	9	0.191721	11	0.154859	18
Pecari maximus	Data Deficient	unknown	T	0.137235	117	0.00507768	169	0.000376471	308	0.0411704	167	0.0130181	247	0.000274469	161	2.00001e-05	202	0.000686173	161	5.00016e-05	202	0.00137235	161	0.000100046	211
Pecari tajacu	Least Concern	stable	T	0.158926	97	0.00397315	199	0.000116727	331	0.0317852	199	0.0151439	224	7.94631e-06	248	8.11659e-08	333	1.58926e-05	248	2.0015e-07	333	7.94631e-05	248	1.3413e-06	333
Pelea capreolus	Least Concern	stable	T	0.159495	94	0.00398737	197	0.00366353	141	0.031899	197	0.0293085	159	7.97474e-06	246	7.32705e-06	224	1.59495e-05	246	1.46541e-05	225	7.97474e-05	246	7.32705e-05	226
Peponocephala electra	Least Concern	unknown	M	0.0742676	242	0.00185669	300	0.00100463	263	0.0148535	301	0.0082225	290	3.71338e-06	310	2.0088e-06	298	7.42676e-06	310	4.01762e-06	298	3.71338e-05	310	2.00883e-05	300
Phacochoerus aethiopicus	Least Concern	decreasing	T	0.189942	59	0.00474856	178	0.00316202	159	0.0379884	178	0.0269546	170	9.49711e-06	233	6.27455e-06	234	1.89942e-05	233	1.25493e-05	238	9.49711e-05	233	6.27542e-05	239
Phacochoerus africanus	Least Concern	stable	T	0.0717282	248	0.00179321	305	0.000666228	286	0.0143456	306	0.00563376	307	3.58641e-06	311	1.33125e-06	310	7.17282e-06	311	2.6625e-06	311	3.58641e-05	311	1.33125e-05	311
Philantomba maxwellii	Least Concern	decreasing	T	0.112668	163	0.00281671	243	0.00172787	207	0.0225337	243	0.016183	216	5.63342e-06	278	3.37162e-06	265	1.12668e-05	278	6.74357e-06	265	5.63342e-05	278	3.37314e-05	266
Phocoena phocoena	Least Concern	unknown	M	0.154496	101	0.0038624	202	0.00143313	224	0.0308992	202	0.0145703	232	7.7248e-06	251	2.78212e-06	276	1.54496e-05	251	5.56457e-06	278	7.7248e-05	251	2.78364e-05	278
Phocoena sinus	Critically Endangered	decreasing	M	0.116559	150	0.0466236	13	0.0177221	26	0.115393	39	0.0464855	116	0.113062	11	0.0429478	20	0.116442	15	0.0442323	33	0.116559	26	0.0442781	66
Phocoena spinipinnis	Data Deficient	unknown	M	0.174672	70	0.00646286	143	0.00355409	148	0.0524016	139	0.0325072	149	0.000349344	151	0.000190556	153	0.00087336	151	0.000476933	152	0.00174672	151	0.000955656	154
Phocoenoides dalli	Least Concern	unknown	M	0.172552	73	0.0043138	186	0.00188453	200	0.0345104	187	0.0181816	205	8.6276e-06	239	3.68492e-06	257	1.72552e-05	239	7.37017e-06	259	8.6276e-05	239	3.68644e-05	259
Physeter catodon	Vulnerable	unknown	M	0.431514	5	0.0431514	16	0.038871	9	0.345211	3	0.318024	7	0.0215757	66	0.0194287	45	0.0431514	63	0.0388577	40	0.16829	13	0.151548	21
Platanista gangetica	Endangered	decreasing	F	0.223301	40	0.0446602	15	0.017468	27	0.200971	13	0.340958	6	0.0937865	15	0.0751611	11	0.148942	11	0.18797	4	0.222408	9	0.417144	3
Platanista minor	Endangered	decreasing	F	0.228935	37	0.045787	14	0.0185948	25	0.206042	12	0.346028	5	0.0961528	14	0.0775274	10	0.1527	10	0.191727	3	0.228019	8	0.422755	2
Pontoporia blainvillei	Vulnerable	decreasing	F	0.557668	3	0.0557668	8	0.0468168	5	0.446134	2	0.413029	4	0.0278834	61	0.0231574	36	0.0557668	48	0.0463687	32	0.217491	10	0.181187	15
Porcula salvania	Critically Endangered	decreasing	T	0.0594564	285	0.0237826	35	0.02	22	0.0588618	125	0.0495	108	0.0576727	25	0.0485	18	0.0593969	43	0.04995	28	0.0594564	76	0.05	61
Potamochoerus larvatus	Least Concern	stable	T	0.0850339	218	0.00212585	284	0.0012371	247	0.0170068	284	0.00990174	279	4.25169e-06	301	2.4742e-06	289	8.50339e-06	301	4.9484e-06	289	4.25169e-05	301	2.4742e-05	291
Potamochoerus porcus	Least Concern	decreasing	T	0.286292	14	0.00715731	133	0.00557077	101	0.0572585	128	0.0462246	117	1.43146e-05	215	1.1092e-05	212	2.86292e-05	215	2.21843e-05	215	0.000143146	215	0.000110929	207
Procapra gutturosa	Least Concern	unknown	T	0.146767	106	0.00366918	211	0.00258996	174	0.0293534	211	0.0333549	144	7.33836e-06	254	6.129e-06	236	1.46767e-05	254	1.43902e-05	229	7.33836e-05	254	8.61515e-05	220
Procapra picticaudata	Near Threatened	decreasing	T	0.180693	66	0.00903463	110	0.00690734	83	0.072277	90	0.0595325	90	0.000722771	123	0.000547259	120	0.00180693	123	0.00136817	121	0.00361385	123	0.00273677	124
Procapra przewalskii	Endangered	decreasing	T	0.140443	114	0.0280886	27	0.0164319	33	0.126399	31	0.0880901	63	0.0589861	24	0.0336018	28	0.0936756	21	0.0533658	26	0.139881	17	0.079723	37
Pseudois nayaur	Least Concern	unknown	T	0.0941226	199	0.00235307	268	0.00109409	255	0.0188245	268	0.0269352	171	4.70613e-06	292	3.61667e-06	258	9.41226e-06	292	1.0441e-05	245	4.70613e-05	292	7.35673e-05	225
Pseudois schaeferi	Endangered	decreasing	T	0.115352	154	0.0230703	37	0.00845332	64	0.103816	46	0.058495	92	0.0484477	32	0.0163911	49	0.0769395	29	0.026035	51	0.11489	27	0.0389286	72
Pseudonovibos spiralis	Endangered	unknown	T	0.0621834	272	0.0124367	86	0.00125873	241	0.0559651	131	0.0160255	221	0.026117	63	0.00261813	97	0.0414764	64	0.00416224	101	0.0619347	75	0.00627195	111
Pseudorca crassidens	Data Deficient	unknown	M	0.0997694	184	0.00369147	204	0.00267395	171	0.0299308	204	0.0216931	189	0.000199539	176	0.000144538	160	0.000498847	176	0.000361345	160	0.000997694	176	0.00072269	162
Pseudoryx nghetinhensis	Critically Endangered	decreasing	T	0.264506	24	0.105802	2	0.100833	2	0.261861	6	0.249774	8	0.256571	2	0.244521	2	0.264242	2	0.251831	2	0.264506	5	0.252083	6
Pudu mephistophiles	Vulnerable	decreasing	T	0.119633	144	0.0119633	89	0.00756679	74	0.0957065	53	0.0993089	50	0.00598166	89	0.00361142	87	0.0119633	89	0.00756679	87	0.0466569	88	0.0372905	74
Pudu puda	Vulnerable	decreasing	T	0.119633	145	0.0119633	90	0.00756679	75	0.0957065	54	0.0993089	51	0.00598166	90	0.00361142	88	0.0119633	90	0.00756679	88	0.0466569	89	0.0372905	75
Rangifer tarandus	Least Concern	stable	T	0.203687	51	0.00509219	168	0.00485618	117	0.0407375	170	0.0388494	134	1.01844e-05	228	9.71235e-06	218	2.03687e-05	228	1.94247e-05	220	0.000101844	228	9.71235e-05	215
Raphicerus campestris	Least Concern	stable	T	0.162754	89	0.00406884	195	0.00232396	180	0.0325507	195	0.021941	188	8.13769e-06	245	4.54441e-06	246	1.62754e-05	245	9.08922e-06	249	8.13769e-05	245	4.54625e-05	251
Raphicerus melanotis	Least Concern	stable	T	0.0821447	225	0.00205362	286	0.00128322	237	0.0164289	287	0.0107429	268	4.10724e-06	303	2.5653e-06	283	8.21447e-06	303	5.1306e-06	283	4.10724e-05	303	2.5653e-05	285
Raphicerus sharpei	Least Concern	stable	T	0.138302	115	0.00345754	217	0.00171266	209	0.0276603	217	0.0170506	211	6.91509e-06	259	3.32181e-06	267	1.38302e-05	259	6.64402e-06	267	6.91509e-05	259	3.32365e-05	268
Redunca arundinum	Least Concern	stable	T	0.171569	74	0.00428921	187	0.0023043	182	0.0343137	189	0.0210176	191	8.57843e-06	240	4.54677e-06	245	1.71569e-05	240	9.09377e-06	248	8.57843e-05	240	4.54781e-05	250
Redunca fulvorufula	Least Concern	stable	T	0.174468	71	0.0043617	185	0.00292939	166	0.0348936	185	0.0243896	180	8.7234e-06	238	5.855e-06	238	1.74468e-05	238	1.171e-05	241	8.7234e-05	238	5.855e-05	241
Redunca redunca	Least Concern	stable	T	0.15598	99	0.00389949	201	0.00191458	197	0.0311959	201	0.0178998	206	7.79898e-06	250	3.76732e-06	256	1.5598e-05	250	7.53487e-06	258	7.79898e-05	250	3.76836e-05	258
Rupicapra pyrenaica	Least Concern	increasing	T	0.113879	159	0.00284698	239	0.00108597	256	0.0227758	239	0.0128505	248	5.69396e-06	274	2.02914e-06	297	1.13879e-05	274	4.05884e-06	297	5.69396e-05	274	2.03171e-05	299
Rupicapra rupicapra	Least Concern	unknown	T	0.131029	129	0.00327573	222	0.00151472	215	0.0262058	222	0.0162805	214	6.55146e-06	263	2.88664e-06	273	1.31029e-05	263	5.77384e-06	274	6.55146e-05	263	2.88921e-05	275
Rusa alfredi	Endangered	decreasing	T	0.0882579	208	0.0176516	52	0.014	43	0.0794321	80	0.0632733	83	0.0370683	44	0.0294	30	0.058868	44	0.04669	31	0.0879049	47	0.06972	44
Rusa marianna	Vulnerable	decreasing	T	0.0882579	209	0.00882579	113	0.007	81	0.0706063	98	0.0562733	95	0.00441289	98	0.0035	90	0.00882579	98	0.007	91	0.0344206	98	0.0273	87
Rusa timorensis	Vulnerable	decreasing	T	0.0882579	210	0.00882579	114	0.007	82	0.0706063	99	0.0562733	96	0.00441289	99	0.0035	91	0.00882579	99	0.007	92	0.0344206	99	0.0273	88
Saiga tatarica	Critically Endangered	decreasing	T	0.163635	87	0.0654541	6	0.0614132	3	0.161999	19	0.151999	23	0.158726	5	0.148927	3	0.163472	9	0.153379	6	0.163635	14	0.153533	20
Sotalia fluviatilis	Data Deficient	unknown	F	0.0664591	261	0.00245899	263	0.000910607	270	0.0199377	260	0.010142	271	0.000132918	186	4.69279e-05	183	0.000332295	186	0.000117807	183	0.000664591	186	0.000237239	184
Sotalia guianensis	Data Deficient	unknown	M	0.0615061	275	0.00227573	276	0.000727346	282	0.0184518	274	0.00865608	288	0.000123012	191	3.70219e-05	191	0.00030753	191	9.3042e-05	191	0.000615061	191	0.000187709	192
Sousa chinensis	Near Threatened	decreasing	M	0.0595241	282	0.00297621	231	0.00108576	257	0.0238096	232	0.0142136	236	0.000238096	169	8.29122e-05	171	0.000595241	169	0.000217151	170	0.00119048	169	0.0005488	164
Sousa teuszii	Vulnerable	decreasing	M	0.0595241	283	0.00595241	157	0.00207281	186	0.0476193	155	0.02211	187	0.00297621	110	0.000990998	112	0.00595241	110	0.00199384	111	0.0232144	110	0.00785297	106
Stenella attenuata	Least Concern	unknown	M	0.0654266	265	0.00163567	311	0.000897275	272	0.0130853	312	0.00717822	301	3.27133e-06	315	1.79455e-06	302	6.54266e-06	315	3.5891e-06	302	3.27133e-05	315	1.79455e-05	304
Stenella clymene	Data Deficient	unknown	M	0.0442972	324	0.00163899	310	0.000317824	314	0.0132891	310	0.00282329	328	8.85943e-05	207	1.69505e-05	205	0.000221486	207	4.23773e-05	205	0.000442972	207	8.4773e-05	222
Stenella coeruleoalba	Least Concern	unknown	M	0.0519942	305	0.00129985	329	0.000408549	305	0.0103988	329	0.00351519	323	2.59971e-06	329	8.09059e-07	319	5.19942e-06	329	1.6195e-06	320	2.59971e-05	329	8.10897e-06	320
Stenella frontalis	Data Deficient	unknown	M	0.0480681	319	0.00177852	306	0.000559995	295	0.0144204	305	0.00454251	317	9.61361e-05	206	3.027e-05	195	0.00024034	206	7.5675e-05	195	0.000480681	206	0.00015135	197
Stenella longirostris	Data Deficient	unknown	M	0.071119	250	0.0026314	250	0.00158482	212	0.0213357	249	0.0128499	249	0.000142238	184	8.5666e-05	170	0.000355595	184	0.000214165	171	0.00071119	184	0.00042833	171
Steno bredanensis	Least Concern	unknown	M	0.0986381	188	0.00246595	262	0.00179583	204	0.0197276	264	0.0145627	233	4.9319e-06	290	3.5909e-06	259	9.86381e-06	290	7.18183e-06	261	4.9319e-05	290	3.59096e-05	261
Sus ahoenobarbus	Vulnerable	decreasing	T	0.0488669	313	0.00488669	175	0.001	264	0.0390936	175	0.008103	292	0.00244335	111	0.0005	123	0.00488669	111	0.001	128	0.0190581	111	0.0039	116
Sus barbatus	Vulnerable	decreasing	T	0.0596383	281	0.00596383	156	0.000423168	304	0.0477106	154	0.03267	148	0.00298191	109	0.000345667	128	0.00596383	109	0.00108538	124	0.0232589	109	0.00917771	105
Sus bucculentus	Data Deficient	unknown	T	0.0438669	325	0.00162308	313	0.000185	326	0.0131601	311	0.001603	333	8.77339e-05	208	1e-05	216	0.000219335	208	2.5e-05	209	0.000438669	208	5e-05	247
Sus cebifrons	Critically Endangered	decreasing	T	0.173072	72	0.0692287	5	0.039439	8	0.171341	18	0.159326	21	0.16788	4	0.0929319	7	0.172899	7	0.0986272	11	0.173072	12	0.118862	24
Sus celebensis	Near Threatened	decreasing	T	0.047748	320	0.0023874	265	0.000113677	332	0.0190992	266	0.00856786	289	0.000190992	177	9.12314e-06	219	0.00047748	177	2.46803e-05	211	0.000954961	177	0.000145441	198
Sus heureni	Data Deficient		T	0.0488669	314	0.00180808	302	0.00037	309	0.0146601	302	0.003103	325	9.77339e-05	203	2e-05	203	0.000244335	203	5e-05	203	0.000488669	203	0.0001	212
Sus oliveri	Endangered	decreasing	T	0.0488669	315	0.00977339	106	0.002	190	0.0439802	161	0.009103	285	0.0205241	67	0.0042	81	0.0325942	68	0.00667	93	0.0486715	85	0.00996	104
Sus philippensis	Vulnerable	decreasing	T	0.12469	137	0.012469	85	0.00669627	86	0.0997518	49	0.102947	46	0.00623449	87	0.00493899	78	0.012469	87	0.0101685	80	0.048629	86	0.0432534	67
Sus scrofa	Least Concern	unknown	T	0.0488669	316	0.00122167	332	0.00025	321	0.00977339	332	0.002103	332	2.44335e-06	332	5e-07	327	4.88669e-06	332	1e-06	327	2.44335e-05	332	5e-06	327
Sus verrucosus	Endangered	decreasing	T	0.0801713	230	0.0160343	68	0.00471587	122	0.0721542	92	0.0513358	105	0.0336719	51	0.0096581	58	0.0534743	52	0.0158361	64	0.0798506	55	0.0307563	84
Sylvicapra grimmia	Least Concern	stable	T	0.113204	161	0.00283009	241	0.0025	176	0.0226407	241	0.02	194	5.66019e-06	276	5e-06	244	1.13204e-05	276	1e-05	246	5.66019e-05	276	5e-05	248
Syncerus caffer	Least Concern	decreasing	T	0.145249	108	0.00363123	212	0.00294043	165	0.0290498	212	0.0327598	147	7.26246e-06	255	6.07597e-06	237	1.45249e-05	255	1.34284e-05	235	7.26246e-05	255	8.67998e-05	218
Tasmacetus shepherdi	Data Deficient	unknown	M	0.162587	90	0.00601574	155	0.00540925	109	0.0487763	149	0.0438588	124	0.000325175	154	0.000292392	137	0.000812937	154	0.00073098	137	0.00162587	154	0.00146196	139
Tayassu pecari	Near Threatened	decreasing	T	0.158964	96	0.00794821	123	0.000153102	329	0.0635857	113	0.0154349	223	0.000635857	128	5.68022e-06	239	0.00158964	128	1.42323e-05	231	0.00317928	128	2.89918e-05	274
Tetracerus quadricornis	Vulnerable	decreasing	T	0.248494	29	0.0248494	34	0.0142413	42	0.198795	14	0.141418	27	0.0124247	71	0.00688522	69	0.0248494	71	0.0137714	71	0.0969127	37	0.0537378	58
Tragelaphus angasii	Least Concern	stable	T	0.159418	95	0.00398545	198	0.00337723	154	0.0318836	198	0.0270193	169	7.9709e-06	247	6.75445e-06	231	1.59418e-05	247	1.35089e-05	234	7.9709e-05	247	6.75445e-05	234
Tragelaphus buxtoni	Endangered	decreasing	T	0.110199	165	0.0220398	40	0.0105188	55	0.0991792	50	0.0493935	109	0.0462836	33	0.0220794	38	0.0735028	30	0.0350642	45	0.109758	28	0.0523599	60
Tragelaphus derbianus	Least Concern	decreasing	T	0.119045	146	0.00297612	232	0.002184	185	0.0238089	233	0.0174794	209	5.95223e-06	268	4.368e-06	250	1.19045e-05	268	8.736e-06	253	5.95223e-05	268	4.368e-05	254
Tragelaphus euryceros	Near Threatened	decreasing	T	0.114925	156	0.00574625	159	0.00241154	177	0.04597	157	0.0226846	183	0.0004597	138	0.000190617	152	0.00114925	138	0.000476561	153	0.0022985	138	0.00095343	155
Tragelaphus imberbis	Near Threatened	decreasing	T	0.165994	84	0.00829972	119	0.0072693	76	0.0663978	107	0.0581552	93	0.000663978	125	0.000581544	117	0.00165994	125	0.00145386	117	0.00331989	125	0.00290772	119
Tragelaphus oryx	Least Concern	stable	T	0.136041	122	0.00340103	219	0.00222567	184	0.0272082	219	0.018475	203	6.80206e-06	261	4.42855e-06	248	1.36041e-05	261	8.85718e-06	251	6.80206e-05	261	4.42896e-05	253
Tragelaphus scriptus	Least Concern	stable	T	0.179353	67	0.00448384	183	0.00319163	158	0.0358707	183	0.0263305	175	8.96767e-06	236	6.3826e-06	233	1.79353e-05	236	1.27652e-05	237	8.96767e-05	236	6.38263e-05	236
Tragelaphus spekii	Least Concern	decreasing	T	0.138017	116	0.00345043	218	0.00179751	203	0.0276034	218	0.0177723	207	6.90085e-06	260	3.5426e-06	261	1.38017e-05	260	7.10565e-06	262	6.90085e-05	260	3.57427e-05	262
Tragelaphus strepsiceros	Least Concern	stable	T	0.18345	62	0.00458625	181	0.00341089	151	0.03669	181	0.0279568	166	9.17251e-06	234	6.799e-06	230	1.8345e-05	234	1.35981e-05	233	9.17251e-05	234	6.79941e-05	233
Tragulus javanicus	Data Deficient	unknown	T	0.327758	8	0.012127	88	0.0085029	63	0.0983274	51	0.0746946	72	0.000655516	127	0.00045447	124	0.00163879	127	0.0011362	122	0.00327758	127	0.00227282	125
Tragulus kanchill	Least Concern	unknown	T	0.276206	20	0.00690515	139	0.00568077	99	0.0552412	135	0.0457854	119	1.38103e-05	219	1.13615e-05	211	2.76206e-05	219	2.2723e-05	213	0.000138103	219	0.000113615	206
Tragulus napu	Least Concern	decreasing	T	0.302803	11	0.00757007	128	0.00515226	115	0.0605606	118	0.0469806	115	1.51401e-05	213	1.01241e-05	215	3.02803e-05	213	2.02791e-05	218	0.000151401	213	0.000101653	210
Tragulus nigricans	Endangered	decreasing	T	0.276206	21	0.0552412	9	0.045446	6	0.248585	9	0.204846	12	0.116006	10	0.0954366	6	0.184229	6	0.151562	7	0.275101	4	0.226321	8
Tragulus versicolor	Data Deficient	decreasing	T	0.276206	22	0.0102196	100	0.00840753	65	0.0828618	74	0.0685084	77	0.000552412	132	0.00045446	125	0.00138103	132	0.00113615	123	0.00276206	132	0.0022723	126
Tursiops aduncus	Data Deficient	unknown	M	0.0484934	318	0.00179426	304	0.000596255	292	0.014548	304	0.00483543	315	9.69868e-05	205	3.223e-05	194	0.000242467	205	8.0575e-05	194	0.000484934	205	0.00016115	196
Tursiops truncatus	Least Concern	unknown	M	0.0878231	212	0.00219558	280	0.0014104	225	0.0175646	281	0.0112835	262	4.39116e-06	299	2.8208e-06	275	8.78231e-06	299	5.6416e-06	276	4.39116e-05	299	2.8208e-05	277
Vicugna pacos	Data Deficient		T	0.168932	82	0.00625047	145	0.000884048	273	0.0506795	141	0.00965446	280	0.000337863	152	4.66024e-05	184	0.000844658	152	0.000116512	184	0.00168932	152	0.000233118	185
Vicugna vicugna	Least Concern	increasing	T	0.169167	81	0.00422917	192	0.000610323	290	0.0338333	192	0.00737146	299	8.45833e-06	243	1.1791e-06	313	1.69167e-05	243	2.36527e-06	314	8.45833e-05	243	1.18852e-05	314
Ziphius cavirostris	Least Concern	unknown	M	0.170791	78	0.00426976	189	0.00355916	147	0.0341581	190	0.0286022	163	8.53953e-06	241	7.11825e-06	228	1.70791e-05	241	1.42365e-05	230	8.53953e-05	241	7.11825e-05	230
